# Supplementary material for: Ultradian Rhythms in the Transcriptome of Neurospora crassa
Source: iScience. 2018 Nov 10;9:475–86. doi: 10.1016/j.isci.2018.11.012 (PMC6260400; doi:10.1016/j.isci.2018.11.012)
Supplement: Table S1. Circadian and Harmonic Genes Identified in the WT N. crassa Strain, Related to Figures 1 and S1 — Lists of the harmonic genes identified in the original and verification datasets along with the amplitude and phase of the rhythms and presence of binding sites of known transcription factors in the vicinity of the gene. [file mmc2.xls]

## Sheet: third harmonic genes
Third harmonic (~7h period) genes identified in WT Neurospora crassa
Gene ID	Symbol	Name	ChIP-seq targets				Fold-amplitude	Phase (time after L to D)	Mean expression (cpm)	P.value	adj.P.value
			FF7	CSP1	WCC	SUB1
NCU00003		hypothetical protein	NO	NO	NO	NO	1.72	1.82	8.0641	0.0012306	0.0260054
NCU00019		FKH1	NO	NO	NO	NO	1.28	1.35	3.2763	0.0122575	0.0639822
NCU00040	eif3a	eukaryotic translation initiation factor 3 110 kDa subunit	NO	YES	NO	NO	1.08	6.59	19.4317	0.00842446	0.0541026
NCU00046		leucine Rich Repeat domain-containing protein	NO	YES	NO	NO	1.16	2.45	13.0061	0.00199036	0.0319766
NCU00126		hypothetical protein	NO	NO	NO	NO	1.57	1.34	10.7118	0.0254575	0.0910463
NCU00129		AMP-binding domain-containing protein	NO	NO	NO	NO	1.19	4.24	8.66369	0.0200802	0.0805259
NCU00142		hypothetical protein	YES	YES	NO	YES	1.28	1.51	2.79069	0.00513192	0.0449946
NCU00143		hypothetical protein	YES	NO	NO	NO	1.31	4.95	3.52465	0.0139469	0.0682758
NCU00150	his-7	phosphoribosylformimino-5-aminoimidazole carboxamide ribotide isomerase	NO	NO	NO	NO	1.43	4.67	113.332	0.00182771	0.03087
NCU00155		C6 transcription factor	YES	NO	NO	NO	1.11	4.83	3.42251	0.00379981	0.0396015
NCU00164	crf4-2	DDT domain-containing protein	NO	NO	NO	NO	1.26	1.55	7.29831	0.00213106	0.032578
NCU00171		calmodulin	YES	NO	NO	NO	1.57	1.23	66.8953	0.0139543	0.0682758
NCU00196		rho GTPase activator	NO	YES	NO	NO	1.06	2.28	3.63136	0.0135209	0.067231
NCU00199	nup-1	hypothetical protein	NO	NO	NO	NO	1.16	4.32	4.9157	0.000767529	0.022279
NCU00212	hH4-2	histone h4	NO	NO	NO	NO	1.3	5.13	1610.02	0.0158725	0.0721301
NCU00222		hypothetical protein	YES	NO	NO	YES	1.15	5.42	7.20926	0.00425838	0.0416709
NCU00230	prk-4	protein kinase lkh1	NO	NO	NO	NO	1.63	5.76	13.7317	0.00279792	0.0358412
NCU00285		hypothetical protein	YES	NO	NO	NO	1.42	4.99	5.53944	0.0238676	0.0879126
NCU00311	vts1	VTS1	YES	NO	NO	NO	1.08	4.15	30.8445	0.00144172	0.0276535
NCU00382		hypothetical protein	YES	NO	NO	NO	1.07	2.62	12.0057	0.000236235	0.0139185
NCU00388		hypothetical protein	NO	NO	NO	NO	1.3	0.85	6.29128	0.00610505	0.0476023
NCU00398		hypothetical protein	NO	NO	NO	NO	1.85	3.19	4.15041	0.00388484	0.0400822
NCU00415		hypothetical protein	NO	NO	NO	NO	1.46	1.21	4.9623	0.00413507	0.0414275
NCU00420		hypothetical protein	NO	NO	YES	NO	1.64	4.68	22.0265	0.00517964	0.04517
NCU00424		Spo76 protein	NO	NO	NO	NO	1.22	5.28	3.14262	0.0140746	0.0685235
NCU00432		hypothetical protein	YES	NO	NO	NO	1.09	4.27	3.16621	0.00655955	0.0484212
NCU00509		hypothetical protein	NO	NO	NO	NO	1.24	4.57	6.50209	0.0197649	0.0802031
NCU00515		hypothetical protein	NO	NO	NO	NO	1.1	4.04	5.79208	0.00279248	0.0358351
NCU00567	arg-6	arginine-6	NO	NO	NO	NO	1.79	1.38	19.8591	0.0283282	0.0957088
NCU00600	rho-3	small Rho-type GTPase	YES	NO	NO	NO	1.07	5.4	97.0212	0.00127961	0.0262175
NCU00621		TORC1 growth control complex subunit Kog1	YES	NO	NO	NO	1.13	4.21	3.39087	0.00895986	0.0555192
NCU00622		cell polarity protein	YES	NO	NO	NO	1.16	1.94	4.93003	0.00891182	0.0554786
NCU00633		hypothetical protein	YES	NO	NO	NO	1.66	1.46	181.124	0.0234234	0.0870165
NCU00668		rho guanyl nucleotide exchange factor	NO	NO	YES	NO	1.34	1.29	9.76668	0.0111797	0.062085
NCU00671		beige/BEACH domain-containing protein	NO	NO	NO	NO	1.06	0.38	4.06584	0.00241153	0.0339687
NCU00680	mcd-1	2-methylcitrate dehydratase	YES	NO	NO	NO	1.51	2.39	40.4247	0.000138601	0.0123711
NCU00694		hypothetical protein	NO	NO	NO	NO	1.34	5.26	22.7322	0.000701762	0.0217478
NCU00695		hypothetical protein	NO	NO	NO	NO	1.32	5.31	95.1215	0.00605931	0.0476023
NCU00768		mRNA binding post-transcriptional regulator	NO	NO	NO	NO	1.09	3.65	22.4656	0.00273655	0.0353692
NCU00802		hypothetical protein	NO	NO	NO	NO	1.23	1.34	11.4377	0.00767234	0.0521517
NCU00897		Sin3 complex subunit	NO	NO	NO	NO	1.88	1.48	8.7537	0.0224766	0.0848253
NCU00906		hypothetical protein	YES	NO	NO	NO	1.23	5.43	4.76711	0.0270063	0.0935493
NCU00935		hypothetical protein	YES	NO	NO	NO	1.39	1.39	30.8834	0.00363687	0.0395612
NCU00939		hypothetical protein	YES	NO	YES	YES	1.26	3.46	2.97449	0.00700792	0.0503331
NCU00967		hypothetical protein	NO	NO	NO	NO	1.14	1.31	9.9904	0.0243962	0.0888163
NCU01003		hypothetical protein	NO	YES	NO	NO	1.11	5.24	5.23782	0.0134495	0.06708
NCU01019		hypothetical protein	NO	NO	NO	NO	1.19	4.6	8.68609	0.000940752	0.023806
NCU01026		hypothetical protein	NO	NO	NO	NO	1.2	0.51	13.4065	0.0216604	0.0830423
NCU01085		hypothetical protein	NO	NO	NO	NO	1.51	5.14	3.64981	7.1301e-05	0.0102025
NCU01122		hypothetical protein	NO	NO	NO	NO	1.26	4.28	3.29381	0.00335478	0.0382155
NCU01123		hypothetical protein	NO	NO	NO	NO	1.26	1.34	4.42207	0.00317712	0.0373806
NCU01197	gul-1	cell wall biogenesis protein phosphatase Ssd1	YES	YES	NO	NO	1.31	4.06	37.8484	0.00926414	0.0568138
NCU01199		SNARE domain-containing protein	YES	NO	NO	NO	1.07	4.23	50.6531	0.00322812	0.0374923
NCU01238		PHD transcription factor	YES	NO	NO	NO	1.31	2.93	4.42701	0.00685632	0.0497463
NCU01269	div-5	cell cycle regulatory protein	YES	NO	NO	NO	1.28	4.8	6.66721	0.00823606	0.0534308
NCU01283		hypothetical protein	NO	NO	NO	YES	1.29	4.69	6.23758	0.00410879	0.0413286
NCU01318	sec23	protein transporter sec-23	YES	NO	NO	NO	1.06	5.72	46.1758	0.00406107	0.041004
NCU01328		transketolase	YES	YES	NO	NO	1.06	3.18	412.861	0.0196513	0.0799802
NCU01345	asl-1	ascospore lethal-1	YES	NO	NO	NO	1.16	4.86	34.0123	0.0170727	0.0749413
NCU01362		INO80 chromatin remodeling complex	NO	NO	NO	NO	1.1	5.97	5.7025	0.00209821	0.032578
NCU01414	Asm-1	Ascospore maturation-1	YES	NO	NO	NO	1.4	5.05	48.4336	0.00366756	0.0395965
NCU01422	mbf1	multiprotein-bridging factor 1	YES	NO	NO	NO	1.21	6.17	590.319	0.00259294	0.0345329
NCU01427	al-3	albino-3	NO	NO	NO	YES	1.75	0.65	11.8938	0.0306093	0.0998844
NCU01440		myosin-2	NO	NO	NO	NO	1.19	1.91	7.6687	0.0175078	0.0755633
NCU01455		signal recognition particle protein	NO	NO	NO	NO	1.61	2.67	16.9101	0.00595555	0.0473314
NCU01461		hypothetical protein	YES	NO	NO	NO	1.5	2.13	3.01383	0.00649369	0.0481884
NCU01465		hypothetical protein	YES	NO	NO	NO	1.16	3.24	4.27656	0.00588661	0.047119
NCU01498	prk-8	serine/threonine-protein kinase MAK	YES	NO	NO	NO	1.02	3.36	19.4879	0.00989513	0.0585833
NCU01503		pre-rRNA processing protein Tsr1	NO	NO	NO	NO	1.27	4.96	6.65365	0.00638536	0.048165
NCU01543		PTAB	NO	NO	NO	NO	1.38	5.23	6.58135	0.0117887	0.0633319
NCU01567		hypothetical protein	NO	NO	NO	NO	1.17	5.79	2.5406	0.00680511	0.0495742
NCU01571		hypothetical protein	NO	NO	NO	NO	1.31	2.33	15.789	0.00442777	0.0421281
NCU01589	hsp60	heat shock protein 60	NO	NO	NO	NO	1.33	3.78	31.1596	0.000914722	0.0234768
NCU01611		carnitine acetyl transferase	NO	NO	NO	NO	1.58	1.55	8.29871	0.000365262	0.0177843
NCU01654		long-chain-fatty-acid-CoA ligase 1	NO	NO	YES	NO	1.23	4.91	21.8366	0.00138377	0.0271779
NCU01656		hypothetical protein	NO	NO	NO	NO	1.16	5.34	3.67747	0.01847	0.0772205
NCU01659		dDENN domain-containing protein	YES	YES	NO	NO	1.33	4.5	4.30807	0.00198326	0.0319766
NCU01660		hypothetical protein	YES	YES	NO	YES	1.18	2.3	11.6485	0.00877335	0.055148
NCU01680	pma-1	plasma membrane ATPase-1	YES	NO	NO	NO	1.32	5.16	150.488	0.00949515	0.0573957
NCU01692	cit-1	mitochondrial citrate synthase	YES	YES	NO	NO	1.06	5	163.299	0.000653283	0.0214183
NCU01702	nup-7	nuclear pore protein	NO	NO	NO	NO	1.05	2.35	16.6743	0.0106629	0.0609424
NCU01722		hypothetical protein	NO	YES	NO	NO	1.35	3.97	3.47011	0.000842606	0.0228242
NCU01729		hypothetical protein	NO	NO	NO	NO	1.12	4.65	14.01	0.000877528	0.0229302
NCU01796		hypothetical protein	NO	NO	NO	NO	1.33	3.08	4.90713	0.025929	0.0917117
NCU01820	rbg-42	exportin-1	NO	NO	NO	NO	1.12	4.12	21.5844	0.00113262	0.0251826
NCU01888		tRNA-specific adenosine deaminase	NO	NO	NO	NO	1.16	2.28	3.09345	0.0240897	0.0882325
NCU01912	gt39-1	mannosyltransferase 1	YES	YES	NO	NO	1.29	1.54	28.6716	0.0116887	0.0632402
NCU01932	set-3	hypothetical protein	NO	NO	NO	NO	1.23	0.5	4.02268	0.00413464	0.0414275
NCU01984		hypothetical protein	YES	NO	NO	NO	1.48	1.2	5.69347	0.00977089	0.0581512
NCU02003	tef-1	translation elongation factor-1	YES	NO	NO	NO	1.18	5.09	2528.62	0.00543456	0.0461438
NCU02031	cyp450-5	hypothetical protein	NO	NO	NO	NO	1.62	1.5	25.6126	0.012112	0.063746
NCU02038		hypothetical protein	NO	NO	NO	NO	1.17	7.01	8.50306	0.00882299	0.0551634
NCU02063		mitochondrial intermediate peptidase	NO	NO	NO	NO	1.84	1.36	3.58659	0.0110063	0.0616887
NCU02078	pbd-2	hypothetical protein	NO	NO	NO	NO	1.43	5.29	9.25266	0.0218138	0.083244
NCU02090		adenine phosphoribosyltransferase	NO	NO	NO	NO	1.08	1.56	76.4492	0.00760931	0.0519587
NCU02094	vad-2	hypothetical protein	YES	NO	YES	NO	1.32	4.43	11.5132	0.0268931	0.0934159
NCU02096	fhb-1	flavohemoglobin	YES	NO	NO	YES	1.24	2.69	4.77935	0.00405758	0.041004
NCU02097		short chain dehydrogenase	YES	NO	NO	YES	1.24	5.26	43.9817	0.0194274	0.079563
NCU02099		hypothetical protein	YES	NO	NO	NO	1.17	4.35	163.427	0.00593788	0.0473193
NCU02103	rpo-9	DNA-directed RNA polymerase II largest subunit	NO	NO	NO	NO	1.06	3.83	7.92308	0.00773729	0.0523956
NCU02111		myosin-5	NO	NO	NO	NO	1.83	1.92	19.0621	0.00514082	0.0449946
NCU02114	div-8	G1/S-specific cyclin Cln1	YES	YES	NO	YES	2.28	1.95	47.404	0.0244653	0.0889783
NCU02152		RRM domain-containing protein	NO	NO	NO	NO	1.22	4.33	6.36912	0.0174842	0.075563
NCU02172		hypothetical protein	NO	YES	NO	NO	1.18	6.25	5.05229	0.00240907	0.0339687
NCU02173		C6 zinc finger protein	NO	YES	NO	NO	1.14	2.83	3.69667	0.0277079	0.0948856
NCU02225		hypothetical protein	NO	NO	NO	NO	1.06	0.31	3.59315	0.0116887	0.0632402
NCU02236	nup-10	hypothetical protein	NO	NO	NO	NO	1.25	5.95	5.31325	0.00706523	0.0503773
NCU02237		GRC3	NO	NO	NO	NO	2.09	5.2	3.67712	0.00377585	0.0396015
NCU02274	for	serine hydroxymethyltransferase	YES	YES	NO	NO	1.55	5.17	119.49	0.0290174	0.0967961
NCU02276	bdp-2	transcriptional activator spt7	NO	NO	NO	NO	1.29	4.06	3.11572	0.0118691	0.0635014
NCU02281		hypothetical protein	NO	NO	NO	NO	1.14	0.05	4.92674	0.00103459	0.0245314
NCU02319		aminopeptidase	NO	NO	NO	NO	1.93	1.34	29.2225	0.00586934	0.047119
NCU02334		hypothetical protein	NO	NO	NO	NO	1.18	4.95	10.258	0.0142989	0.069025
NCU02347		Sec7 domain-containing protein	NO	NO	NO	NO	1.17	1.62	2.77552	0.000717641	0.0220755
NCU02349	gt24-1	UDP-glucose:glycoprotein glucosyltransferase	NO	NO	NO	NO	1.19	5.78	3.49261	0.015283	0.0714145
NCU02366	tca-3	aconitase	NO	NO	NO	NO	1.15	5.04	31.3066	0.00917906	0.0565323
NCU02380		threonyl-tRNA synthetase	NO	NO	NO	NO	1.16	0.51	27.5859	0.0216126	0.0829163
NCU02391	sec24	protein transporter sec-24	YES	NO	NO	NO	1.27	4.87	39.3645	0.00185808	0.0311245
NCU02404		RNP domain-containing protein	YES	NO	NO	NO	1.27	4.88	660.94	0.0307084	0.0998958
NCU02491		DNAJ domain-containing protein	YES	YES	NO	NO	2.1	1.33	139.492	0.0271138	0.0936734
NCU02578	sin3	paired amphipathic helix protein Sin3a	NO	NO	NO	NO	1.42	0.79	11.6021	0.00569693	0.0469312
NCU02602		hypothetical protein	YES	NO	NO	NO	1.31	1.66	657.107	0.0168134	0.0741834
NCU02609		hypothetical protein	YES	NO	YES	NO	1.15	1.95	5.09036	0.0258809	0.0916314
NCU02614	nup-13	peptidyl-prolyl cis-trans isomerase H	NO	NO	NO	NO	1.46	1.49	47.9823	0.0217274	0.0831729
NCU02619		tRNA-dihydrouridine synthase 3	NO	NO	NO	NO	1.19	1.35	4.01966	0.00258893	0.0345329
NCU02629	ad-5	bifunctional purine biosynthesis protein	NO	NO	YES	YES	1.52	5.56	26.3703	0.0156136	0.0716773
NCU02677	arg-3	arginine-3	YES	NO	NO	NO	1.09	3.92	9.61889	0.00261762	0.0345445
NCU02719		hypothetical protein	NO	NO	NO	NO	1.14	7.05	113.428	0.00610371	0.0476023
NCU02720		hypothetical protein	NO	NO	NO	NO	1.2	2.43	3.37251	0.00248271	0.0341538
NCU02733		golgi apparatus membrane protein tvp-23	NO	NO	NO	NO	1.29	7.02	254.945	0.00113694	0.0251826
NCU02758	cdc13	G2/mitotic-specific cyclin-B	YES	NO	NO	NO	2.05	1.24	27.0597	0.0220129	0.0835971
NCU02896	ada-3	hypothetical protein	NO	NO	NO	NO	1.21	6.25	8.72846	0.00414164	0.0414275
NCU02915		hypothetical protein	NO	NO	NO	NO	1.64	6.39	10.838	0.0219659	0.0835537
NCU02955		elongation factor G 1	NO	NO	NO	NO	1.62	6.91	6.64099	0.0234773	0.0870533
NCU02967		ankyrin repeat domain-containing protein	NO	NO	NO	NO	1.05	1.29	88.755	0.0192617	0.0791541
NCU02968		hypothetical protein	NO	NO	NO	NO	1.29	5.02	9.52571	0.0274397	0.0941908
NCU02994		hypothetical protein	YES	NO	NO	YES	1.18	0.27	5.06729	0.0214642	0.0826373
NCU03021	prr-3	pH-response regulator protein palF/rim-8	NO	YES	NO	NO	1.07	4.98	3.07623	0.00528947	0.045468
NCU03056		hypothetical protein	NO	NO	NO	NO	1.05	0.57	3.94522	0.00854513	0.0544412
NCU03062		formin binding protein	NO	NO	NO	NO	1.38	2.7	14.2894	0.000591942	0.020963
NCU03064		RSC complex subunit Rsc7	YES	NO	YES	NO	1.83	1.76	32.8028	0.0153001	0.0714145
NCU03071	os-4	MAP kinase kinase kinase SskB	YES	NO	YES	NO	1.25	3.88	4.88621	0.0152515	0.0714145
NCU03164		two-component system response regulator	NO	NO	NO	NO	1.09	5.24	2.81808	0.0193523	0.0794577
NCU03174		hypothetical protein	NO	YES	NO	NO	1.17	1.64	7.01439	0.00802571	0.0529565
NCU03212		hypothetical protein	NO	NO	NO	NO	1.78	1.54	10.0136	0.00884505	0.055197
NCU03260		hypothetical protein	NO	NO	NO	NO	1.46	4.8	7.71296	0.0154087	0.0714145
NCU03292	pmr-1	calcium-transporting ATPase type 2C member 1	NO	NO	NO	NO	1.73	1.49	14.7122	0.000153183	0.012846
NCU03305	nca-1	calcium P-type ATPase-1	NO	NO	YES	NO	1.1	1.65	16.7427	0.00165393	0.0291114
NCU03359	iap-1	intermembrane space AAA protease IAP-1	YES	NO	NO	NO	1.35	1.02	13.7314	0.00107803	0.0248752
NCU03363	frh	FRQ-interacting RNA helicase	NO	NO	NO	NO	1.21	5.76	5.00981	0.00016425	0.0129276
NCU03364		DENN domain-containing protein	YES	NO	NO	NO	1.23	4.64	14.7636	0.000759383	0.0222629
NCU03369		pirin	NO	NO	NO	NO	1.24	1.68	25.822	0.0080593	0.052981
NCU03383		hypothetical protein	NO	NO	NO	NO	1.19	5.13	78.1128	0.0263082	0.0923285
NCU03426		pps1 dual specificty phosphatase	YES	NO	NO	NO	1.14	3.34	6.40127	0.0218383	0.083244
NCU03461		hypothetical protein	NO	NO	NO	NO	1.5	4.83	5.62276	0.000104783	0.0109521
NCU03462		leucine Rich Repeat domain-containing protein	NO	YES	NO	NO	1.32	5.23	5.95303	0.0150684	0.0710221
NCU03466		hypothetical protein	NO	NO	NO	NO	1.83	5.11	5.1481	0.00435205	0.0418745
NCU03523		serine/threonine protein kinase	YES	NO	YES	NO	1.2	2.79	4.1422	0.0107363	0.0611425
NCU03657	gh63-1	mannosyl-oligosaccharide glucosidase	NO	NO	YES	NO	1.22	4.17	15.0503	0.00879699	0.055148
NCU03667		hypothetical protein	NO	NO	NO	NO	1.28	4.32	7.61896	0.00575787	0.0469541
NCU03686	tah-3	hypothetical protein	YES	YES	NO	YES	1.03	4.6	92.4327	0.00150877	0.0280444
NCU03718		PAP2 domain-containing protein	NO	NO	NO	NO	1.3	5.13	63.834	0.0104981	0.0605251
NCU03737		elongation factor Tu	NO	NO	NO	NO	1.27	5.23	29.2168	0.00791682	0.0528933
NCU03791		hypothetical protein	NO	NO	NO	NO	1.71	1.67	492.884	0.0013143	0.0264769
NCU03814	leu-5	leucine-5	NO	NO	NO	NO	1.19	1.66	5.46188	0.011612	0.0631089
NCU03818	trm-10	phospholipid-translocating P-type ATPase	YES	NO	NO	NO	1.11	7.15	9.93753	0.00355297	0.0391206
NCU03837		Snf1 kinase complex beta-subunit Gal83	NO	NO	NO	NO	1.32	0.73	26.453	0.00799311	0.0529167
NCU03855		CCR4-NOT transcription complex	NO	NO	NO	NO	1.18	6.95	19.8442	0.00205006	0.0321414
NCU03864		hypothetical protein	NO	NO	NO	NO	2.17	5.65	8.72657	0.00863941	0.0547998
NCU03894	stk-4	serine/threonine-protein kinase ste-20	NO	NO	NO	NO	1.94	1.64	5.24325	0.00325106	0.0374923
NCU03897		RNA binding effector protein Scp160	YES	NO	NO	NO	1.4	1.57	24.1819	0.00203465	0.0321414
NCU04001	ff-7	female fertility-7	YES	NO	NO	NO	1.36	3.87	10.4872	0.0165839	0.0736474
NCU04053		hypothetical protein	NO	NO	NO	NO	1.14	1.67	4.79981	0.0116438	0.0631869
NCU04073	NA	NA	NO	NO	NO	NO	1.11	6.96	10.4076	0.0118168	0.0634098
NCU04133		peptidase family M28	NO	NO	NO	NO	1.07	7.29	20.0601	0.0126543	0.0648173
NCU04164		hypothetical protein	NO	NO	NO	NO	1.66	1.31	135.285	0.0135231	0.067231
NCU04203	gh31-2	glucosidase II alpha subunit	NO	NO	NO	NO	1.15	4.9	23.5334	0.0101878	0.0594645
NCU04245	tom70	translocase of outer mitochondrial membrane 70	YES	NO	NO	NO	1.2	0.5	18.0845	0.00436626	0.0418745
NCU04254		hypothetical protein	YES	NO	NO	NO	1.13	6.49	12.8033	0.00979721	0.0581926
NCU04258	dap-1	dim-2-associated protein-1	NO	NO	NO	NO	1.31	5.61	7.14833	0.00841293	0.0540767
NCU04260		oxidoreductase domain-containing protein	NO	NO	NO	NO	1.43	0.35	14.7579	0.00482189	0.0441313
NCU04272		ZZ type zinc finger domain-containing protein	YES	NO	NO	NO	1.52	1.46	68.0826	0.00571999	0.0469312
NCU04273		RNA-binding protein	YES	NO	NO	NO	1.33	1.31	11.5461	0.000596263	0.020963
NCU04291		hypothetical protein	YES	NO	NO	NO	1.86	5.28	6.24228	0.000447462	0.0191532
NCU04298		pentafunctional AROM polypeptide	NO	NO	NO	NO	1.69	5.6	4.87364	0.0111791	0.062085
NCU04310		hypothetical protein	YES	NO	NO	NO	1.12	1.06	3.86519	0.00157869	0.0286068
NCU04342		hypothetical protein	YES	NO	NO	NO	1.6	4.73	599.759	0.0223763	0.0845796
NCU04363		hypothetical protein	NO	NO	NO	NO	1.28	2.91	9.31485	0.0240035	0.0880985
NCU04383		hypothetical protein	NO	NO	NO	NO	1.44	5.08	4.41355	0.0169113	0.0744141
NCU04404	cvc-1	coatomer beta subunit	NO	NO	NO	NO	1.42	1.06	28.766	0.0134835	0.067203
NCU04473	gt69-1	polysaccharide export protein	NO	NO	NO	NO	1.13	0.15	108.678	0.0253288	0.0908811
NCU04523		hypothetical protein	NO	NO	NO	NO	1.28	3.58	3.96277	0.0222248	0.0842276
NCU04534	nmp-1	nuclear migration protein NudF-2	YES	YES	NO	NO	1.15	2.46	6.56672	0.0070846	0.0503773
NCU04535		spindle pole body component	YES	YES	NO	NO	1.05	5.77	12.3915	0.00250482	0.0341538
NCU04545		hypothetical protein	NO	NO	NO	NO	1.16	7.2	26.6061	0.0204502	0.0808724
NCU04549		hypothetical protein	YES	NO	NO	NO	2.28	1.32	29.616	0.000455309	0.0191532
NCU04572		hypothetical protein	NO	NO	NO	NO	1.37	3.56	38.7413	0.000963889	0.0240539
NCU04579	ilv-1	dihydroxy-acid dehydratase	NO	NO	NO	NO	1.7	1.93	43.926	0.00623477	0.0476157
NCU04580		vacuolar protein sorting protein Vps66	NO	NO	NO	NO	1.05	6.39	25.8585	0.0300679	0.098733
NCU04603		hypothetical protein	YES	YES	NO	YES	1.24	4.63	273.423	0.0188775	0.0784086
NCU04609		hypothetical protein	NO	NO	NO	NO	1.08	4.74	3.71178	0.00232341	0.0332385
NCU04612	ste7	mitogen activated protein kinase kinase 2	NO	NO	NO	NO	1.34	1.62	28.106	0.0106577	0.0609424
NCU04613		HAD superfamily hydrolase	NO	NO	NO	NO	1.52	1.58	39.848	0.00521562	0.0452408
NCU04640	eif2-beta	eukaryotic translation initiation factor 2 beta subunit	YES	NO	NO	NO	1.49	0.39	95.0506	0.00886323	0.0552477
NCU04644		hypothetical protein	YES	NO	NO	NO	1.52	5.4	33.5172	0.0167711	0.0740681
NCU04652	ap3-3	AP-3 complex subunit delta	NO	NO	NO	NO	1.11	6.91	10.1981	0.00794476	0.0528933
NCU04667		hypothetical protein	YES	NO	NO	NO	1.21	0.98	58.4466	0.0161928	0.0727165
NCU04670		hypothetical protein	YES	NO	NO	NO	1.21	0.01	5.49009	0.00424094	0.0415566
NCU04718		hypothetical protein	YES	YES	YES	NO	2.43	1.2	21.1612	0.0160177	0.0724277
NCU04738	drl-6	hypothetical protein	NO	NO	NO	NO	1.37	4.54	5.05042	0.0301923	0.0988858
NCU04755		protein kinase domain-containing protein ppk32	NO	NO	NO	NO	1.11	2.34	2.92734	0.0161584	0.0726975
NCU04757		hypothetical protein	YES	NO	NO	NO	1.28	5.1	9.91158	0.00294135	0.0363032
NCU04766		Ccr4-Not transcription complex subunit	NO	NO	NO	NO	1.45	5.72	2.86984	0.0210281	0.0819151
NCU04767		hypothetical protein	NO	NO	NO	NO	1.08	0.57	11.9235	0.00806387	0.052981
NCU04786		SNF2 family helicase/ATPase	NO	NO	NO	NO	1.12	6.63	7.69683	0.00641823	0.048165
NCU04790	erf2	eukaryotic peptide chain release factor GTP-binding subunit	NO	NO	NO	NO	1.4	6.51	38.6075	0.0184945	0.0772463
NCU04799	pabp	polyadenylate-binding protein	YES	NO	NO	NO	1.06	0.08	34.9975	0.00223782	0.0329702
NCU04832		2-dehydropantoate 2-reductase	YES	NO	NO	NO	1.4	3.05	17.8957	0.0301878	0.0988858
NCU04848		hypothetical protein	NO	YES	NO	NO	1.47	5.36	11.2148	0.000839048	0.0228242
NCU04885	gh31-4	alpha-xylosidase	NO	NO	NO	NO	1.58	5.04	3.23168	0.000124117	0.0121192
NCU04899	tca-15	malate dehydrogenase	NO	NO	NO	NO	1.12	7.03	106.84	0.00454443	0.0426196
NCU04936		UDP-glucose 6-dehydrogenase	YES	NO	NO	NO	1.16	0.84	15.9144	0.0203284	0.0806869
NCU04954		hypothetical protein	YES	NO	NO	NO	1.39	5.42	10.1657	0.00807496	0.052981
NCU05116		phosphoglycerate mutase	YES	NO	NO	NO	1.85	5.1	35.9079	0.0158549	0.0721301
NCU05117		DUF1716 domain-containing protein	YES	NO	NO	NO	1.66	1.13	4.32699	0.0102468	0.0596615
NCU05120	rpo-6	DNA-dependent RNA polymerase II RPB140	NO	NO	NO	NO	1.11	3.23	12.2454	0.00151996	0.0281797
NCU05182		hypothetical protein	YES	NO	NO	NO	1.79	6.08	6.46348	0.00194279	0.0316285
NCU05208		hypothetical protein	NO	NO	NO	NO	1.18	0.44	5.68671	0.01202	0.0636913
NCU05232	ap2-2	AP-2 complex subunit beta	NO	YES	NO	NO	1.2	5.28	6.54454	0.00136516	0.0270481
NCU05255		hypothetical protein	NO	NO	NO	NO	1.36	0.56	4.54005	0.0248577	0.0899065
NCU05265		hypothetical protein	NO	NO	NO	NO	1.74	4.48	3.38906	0.00942362	0.0572472
NCU05266		KH domain-containing protein	NO	NO	NO	NO	1.21	1.56	8.97596	7.90118e-05	0.0102025
NCU05269	hsp88	heat shock protein 88	NO	NO	NO	NO	1.27	4.18	44.6059	0.0060462	0.0476023
NCU05270	eif5B	mitochondrial translation initiation factor IF-2	NO	NO	NO	NO	1.23	4.5	18.4617	0.0158744	0.0721301
NCU05285		C2H2 transcription factor RfeC	YES	NO	NO	YES	1.03	1.94	10.1068	0.0210016	0.0819151
NCU05375		hypothetical protein	NO	NO	YES	NO	1.16	0.87	6.00989	0.0021584	0.0326339
NCU05389	cpr-6	hypothetical protein	YES	NO	NO	NO	1.17	1.95	4.51319	0.0146511	0.069745
NCU05393		hypothetical protein	NO	NO	NO	NO	1.47	5.02	2.75496	0.0022014	0.0327862
NCU05400		hypothetical protein	YES	NO	NO	NO	1.35	5.15	8.48295	0.00761839	0.0519587
NCU05425	tca-7	2-oxoglutarate dehydrogenase E1 component	YES	NO	NO	NO	1.33	5.22	23.3444	0.0152793	0.0714145
NCU05430	atp-2	ATP synthase beta subunit	NO	NO	NO	NO	1.33	2.77	278.068	0.00320886	0.0374923
NCU05488		RNA-binding protein Vip1	NO	NO	NO	NO	1.29	3.09	1845.15	0.012765	0.0650151
NCU05495		CVNH domain-containing protein	YES	YES	NO	NO	1.46	1.3	50854.7	0.0252726	0.090815
NCU05499		"homogentisate 1,2-dioxygenase"	YES	NO	NO	NO	1.41	1.41	4.94067	0.00153682	0.0282804
NCU05575		hypothetical protein	YES	NO	NO	YES	1.44	1.59	3.92381	0.00040548	0.0186263
NCU05579		hypothetical protein	NO	NO	NO	NO	1.33	5.18	3.60683	0.00335949	0.0382155
NCU05588		topoisomerase TRF4	NO	NO	NO	NO	1.3	5.25	5.43432	0.0209381	0.0818457
NCU05593	tob55	mitochondrial outer membrane beta-barrel protein Tob55	NO	NO	NO	NO	1.36	5.41	17.5255	0.00249759	0.0341538
NCU05608	div-18	phosphatidylinositol 3-kinase tor2	YES	NO	NO	NO	1.17	4.04	3.67871	0.00324987	0.0374923
NCU05635		hypothetical protein	NO	NO	NO	NO	1.3	0.88	5.78375	0.00748428	0.0515527
NCU05642		cysteinyl-tRNA synthetase	NO	NO	NO	NO	1.18	4.64	20.0912	0.0205201	0.081002
NCU05650		karyopherin Kap123	NO	NO	NO	NO	1.31	1.44	6.83578	0.00829641	0.0535664
NCU05685		hypothetical protein	NO	YES	NO	NO	1.6	0.41	31.5718	0.0301114	0.0988004
NCU05687		hypothetical protein	NO	NO	NO	NO	1.09	3.03	3.31622	0.00526824	0.045448
NCU05715	vsp-1	sorting nexin mvp-1	NO	NO	NO	NO	1.29	1.12	23.1389	4.7604e-05	0.00956359
NCU05721		arrestin domain-containing protein	YES	NO	YES	NO	1.26	5.75	4.59669	0.00019202	0.0129297
NCU05723		hypothetical protein	YES	NO	NO	NO	1.22	3.86	19.4528	0.0241043	0.0882325
NCU05726		mucin	NO	NO	NO	NO	1.28	5.57	10.1258	0.0239502	0.0880411
NCU05791		SOM1 protein	YES	NO	NO	NO	1.22	4.05	13.9603	0.000571313	0.020963
NCU05802	msp-31	ATP-dependent RNA helicase A	NO	NO	NO	NO	1.39	1.66	4.01067	0.00253496	0.0344296
NCU05875		hypothetical protein	NO	NO	NO	NO	1.57	2.27	3.67316	0.00186131	0.0311245
NCU05876	prr-1	pH-response regulator protein palA/rim-20	NO	NO	NO	NO	1.35	5.11	5.62797	0.0137293	0.0679496
NCU05889	eif3e	eukaryotic translation initiation factor 3 subunit 6	NO	NO	NO	NO	1.21	5.44	30.9456	0.00187013	0.0311486
NCU05899		flotillin domain-containing protein	NO	YES	NO	NO	1.07	3.39	43.2706	0.0132161	0.0662368
NCU05900		hypothetical protein	NO	NO	NO	NO	1.58	1.12	102.854	0.00576835	0.0469541
NCU05902	ap3-5	vacuolar assembly protein	NO	NO	NO	NO	1.19	5.96	11.71	0.00246342	0.0341538
NCU05956	gh2-2	beta-galactosidase	NO	NO	NO	NO	1.21	7.17	5.44607	0.000236492	0.0139185
NCU05972	nst-6	sporulation-specific protein 6	YES	NO	NO	NO	1.6	1.51	5.80674	0.0132388	0.0663045
NCU05996		C6 finger domain-containing protein	YES	NO	NO	NO	1.1	6.8	69.2582	0.000654731	0.0214183
NCU06027	qa-1S	quinate-1S	NO	NO	NO	NO	1.12	6.12	3.34953	0.00266904	0.0348085
NCU06039		WD repeat protein	NO	NO	NO	NO	1.24	6.05	16.9546	0.00402963	0.0409734
NCU06062		aerobactin siderophore biosynthesis protein iucB	NO	NO	NO	YES	1.42	6.64	33.9238	0.0133615	0.0667799
NCU06149	drh-10	ATP-dependent RNA helicase dhh-1	NO	YES	NO	NO	1.09	3.37	4.65096	0.0142192	0.068825
NCU06169		hypothetical protein	NO	NO	NO	NO	1.84	1.12	3.72293	0.0202888	0.0806869
NCU06182	nrc-1	nonrepressor of conidiation-1	YES	NO	NO	NO	1.01	7.25	9.37273	0.00150605	0.0280444
NCU06196		hypothetical protein	NO	NO	NO	NO	1.17	4.92	4.58681	0.0197637	0.0802031
NCU06199		RNA binding protein Jsn1	NO	NO	NO	NO	1.96	1.55	8.80723	0.0143845	0.0692054
NCU06218		DUF803 domain membrane protein	NO	NO	NO	NO	1.24	4	5.92742	0.0300772	0.098733
NCU06240	pkac-1	protein kinase A catalytic subunit-1	NO	NO	NO	NO	1.29	2.16	24.0192	0.0139701	0.0682792
NCU06247		hypothetical protein	NO	NO	NO	NO	1.33	0.95	17.5134	0.00727999	0.0510732
NCU06248		hypothetical protein	YES	NO	NO	NO	1.1	3.88	6.57045	0.0117246	0.0632661
NCU06249		serine/threonine protein kinase	NO	YES	NO	NO	1.19	5.46	4.32748	0.00132932	0.0265569
NCU06257		hypothetical protein	NO	NO	NO	NO	1.81	1.46	3.65635	0.00513795	0.0449946
NCU06273		hypothetical protein	YES	NO	NO	NO	1.37	3.62	6.80739	0.0119855	0.0636913
NCU06284	vps35	vacuolar protein sorting-associated protein 35	NO	NO	NO	NO	1.31	3.2	19.085	0.00161782	0.0289521
NCU06308	cyt-5	DNA-directed RNA polymerase	NO	NO	NO	NO	1.19	5.77	3.92461	0.0101649	0.0594645
NCU06334		hypothetical protein	YES	NO	NO	NO	1.5	4.4	6.95454	0.00705497	0.0503773
NCU06344		disulfide isomerase	NO	NO	NO	NO	1.13	4.13	18.4204	0.00176124	0.0303878
NCU06389		DUF625 domain-containing protein	YES	NO	NO	NO	1.83	0.91	4.43536	0.0183268	0.0768
NCU06488	crf3-1	SNF2-family ATP dependent chromatin remodeling factor snf21	YES	NO	NO	NO	1.42	1.2	6.15621	0.0290799	0.0969597
NCU06503		C2H2 finger domain-containing protein	YES	NO	NO	NO	1.3	3.53	33.1672	0.00258066	0.0345301
NCU06512	met-8	methionine synthase	NO	NO	NO	NO	1.17	2.8	91.5921	0.030449	0.0994107
NCU06534		hypothetical protein	NO	YES	YES	NO	1.21	4.79	3.91851	0.007762	0.0525136
NCU06566		hypothetical protein	YES	NO	NO	NO	1.23	3.5	6.28588	0.0171968	0.0751239
NCU06578		KapG	NO	NO	NO	NO	1.19	5.07	8.69555	0.000239309	0.0139185
NCU06585		Rad4 family protein	YES	YES	NO	YES	1.15	3.39	3.86041	0.013752	0.0679496
NCU06676		hypothetical protein	NO	NO	NO	NO	1.2	5.52	15.1818	0.00057561	0.020963
NCU06685		protein kinase	NO	NO	NO	NO	1.13	6.02	6.74075	0.0189666	0.0784781
NCU06696		hypothetical protein	NO	NO	NO	NO	1.65	1.44	2.84262	0.00255804	0.0345301
NCU06732		leukotriene A-4 hydrolase	NO	NO	NO	NO	1.14	4.33	40.2842	0.00249132	0.0341538
NCU06774		intracellular protein transporter	NO	NO	NO	NO	1.09	3.07	4.52502	0.0285173	0.0958372
NCU06812		DDHD domain-containing protein	NO	YES	NO	NO	1.43	5.01	4.59992	0.000597176	0.020963
NCU06821		CRO1 protein	YES	NO	NO	NO	1.65	4.63	9.3233	0.00643336	0.04818
NCU06862		hypothetical protein	NO	NO	NO	NO	1.66	1.44	5.57245	0.0105637	0.0607055
NCU06871	gt48-1	"1,3-beta-glucan synthase component GLS1"	NO	NO	NO	NO	1.18	1.77	40.9322	0.0281716	0.0957088
NCU06877		CRAL/TRIO domain-containing protein	NO	NO	NO	NO	1.25	0.79	22.6177	0.0150309	0.0708978
NCU06933		hypothetical protein	NO	NO	NO	NO	1.26	1.54	9.64446	0.0207238	0.0813609
NCU06939		endosome-associated ubiquitin isopeptidase	YES	NO	NO	YES	1.69	1.83	12.7487	0.00056088	0.020963
NCU06976	ro-1	dynein heavy chain	NO	YES	NO	NO	1.09	4.54	2.62049	0.0141187	0.068571
NCU07010		cortical actin cytoskeleton protein asp1	NO	YES	NO	NO	1.34	1.6	5.00485	0.0258749	0.0916314
NCU07018	hda-4	histone deacetylase HosB	YES	NO	NO	NO	1.66	2.37	4.41302	0.00285142	0.0360148
NCU07037		hypothetical protein	NO	NO	NO	NO	1.19	0.67	11.5965	0.0283596	0.0957088
NCU07071		cell differentiation protein rcd1	NO	NO	NO	NO	1.27	4.33	3.74353	0.000862585	0.0229302
NCU07167		isoflavone reductase	NO	NO	NO	NO	1.82	1.47	58.6789	0.00847552	0.0542373
NCU07187		hypothetical protein	NO	NO	NO	NO	1.19	1.22	3.32317	0.0161294	0.0726265
NCU07276		ABC bile acid transporter	NO	NO	NO	NO	1.35	5.29	3.23851	0.00624901	0.0476157
NCU07297		hypothetical protein	NO	NO	NO	NO	1.43	1.59	7.71293	0.0200678	0.0805259
NCU07307	cel-2	fatty acid synthase beta subunit dehydratase	YES	NO	NO	NO	1.2	1.74	9.91003	0.0201157	0.0805259
NCU07310		hypothetical protein	YES	NO	NO	NO	1.28	4.66	129.095	0.01325	0.0663142
NCU07326		hypothetical protein	NO	NO	NO	NO	1.31	1.85	3.73354	0.00205892	0.0322102
NCU07383		transcriptional regulator Ngg1	NO	NO	NO	NO	1.34	4.89	3.50149	0.00374975	0.0396015
NCU07386	mrp-1	Fe superoxide dismutase	NO	NO	NO	NO	1.17	1.94	23.6829	0.0272552	0.0938171
NCU07418		CCCH zinc finger and SMR domain-containing protein	NO	NO	NO	NO	1.07	5.66	12.7694	0.0168178	0.0741834
NCU07443	trm-48	phospholipid-translocating P-type ATPase domain-containing protein	YES	YES	NO	NO	1.15	3.95	3.88851	0.0197411	0.0802031
NCU07516		RING finger membrane protein	NO	NO	NO	NO	1.33	0.48	2.87118	0.0118541	0.0634706
NCU07544	upl-1	ubiquitin ligase BRE1	NO	NO	NO	NO	1.42	0.93	13.3517	0.0051032	0.0449946
NCU07561		hypothetical protein	NO	NO	NO	NO	1.46	1.68	17.7398	0.0115647	0.0631009
NCU07565		von Willebrand RING finger domain-containing protein	YES	YES	NO	NO	1.29	1.99	4.31681	0.000573302	0.020963
NCU07574		hypothetical protein	YES	NO	NO	NO	1.26	3	15.4805	0.00478389	0.0440631
NCU07579		hypothetical protein	NO	NO	NO	NO	1.33	3.57	5.3863	0.0100711	0.0592078
NCU07583		hypothetical protein	NO	NO	NO	NO	1.31	5.17	3.41146	0.0195129	0.0798226
NCU07685		hypothetical protein	NO	NO	NO	NO	1.16	6.07	11.896	0.0159408	0.0722596
NCU07688		rho GTPase activator Rga	NO	NO	NO	NO	1.12	0.59	6.61044	0.00140858	0.0273082
NCU07742		poly(p)/ATP NAD kinase	YES	NO	NO	NO	1.27	5.21	5.88597	0.0196142	0.079975
NCU07745		hypothetical protein	NO	NO	NO	NO	1.38	1.05	20.0996	0.0061818	0.0476157
NCU07756	tca-11	succinate dehydrogenase cytochrome b560 subunit	NO	NO	NO	NO	1.16	5.78	124.136	0.0100231	0.0590574
NCU07778		hypothetical protein	YES	NO	YES	NO	1.23	2.7	3.3743	0.0021903	0.0327767
NCU07779	ccr4	glucose-repressible alcohol dehydrogenase transcriptional effector	NO	NO	NO	NO	1.23	5.42	9.97483	0.0154608	0.0714145
NCU07823	scy	scytalone dehydratase	NO	NO	NO	NO	1.43	4.96	17.3146	0.00665118	0.0487786
NCU07866		DEAD helicase superfamily protein	NO	NO	NO	NO	1.16	5.82	6.37116	0.000254673	0.0141605
NCU07872	prk-2	protein kinase Yak1	NO	NO	NO	NO	1.17	6.44	17.0604	0.00248778	0.0341538
NCU07889	rnp-5	hypothetical protein	YES	NO	NO	NO	1.28	4.01	10.9832	0.0111165	0.0620289
NCU07922	eef3	elongation factor 3	NO	NO	NO	NO	1.09	5.71	83.8867	0.000558391	0.020963
NCU07962		hypothetical protein	NO	NO	NO	NO	1.16	5.49	664.279	0.0268741	0.0934052
NCU07982	als	acetolactate synthase	NO	NO	NO	NO	1.15	4.77	15.5614	0.0254505	0.0910463
NCU08002		carnitine acetyl transferase	NO	NO	NO	NO	1.23	3.12	20.9995	0.0017553	0.0303579
NCU08051		hypothetical protein	NO	NO	NO	NO	1.33	2.57	5.15782	0.0164357	0.0732068
NCU08132	gh13-10	"alpha-1,3-glucan synthase Ags2"	YES	NO	NO	NO	1.54	5.04	11.142	0.00973189	0.0581512
NCU08177		protein kinase	NO	NO	NO	NO	1.19	4.99	11.7094	0.00206547	0.0322429
NCU08275		aromatic-L-amino-acid decarboxylase	NO	NO	NO	NO	1.11	4.9	13.5865	0.00230559	0.0332385
NCU08287	pyr-3	pyrABCN	YES	YES	YES	YES	1.03	4.89	24.9826	0.0139834	0.0682792
NCU08336	tca-12	succinate dehydrogenase flavoprotein subunit	YES	NO	YES	NO	1.49	1.33	28.8566	0.0161325	0.0726265
NCU08360		hypothetical protein	NO	NO	NO	NO	1.33	2.24	20.0181	0.00732979	0.051273
NCU08369		rhodopsin family protein	NO	NO	NO	NO	1.05	5.83	111.328	0.0124992	0.064481
NCU08376		hypothetical protein	NO	NO	NO	NO	1.23	5.01	4.0919	0.0141192	0.068571
NCU08452		hypothetical protein	NO	NO	NO	NO	1.29	0.66	2.89723	0.00692659	0.0500046
NCU08468	bud6	actin-interacting protein	YES	NO	NO	NO	1.06	0.12	4.5032	0.00558902	0.0468698
NCU08495		hypothetical protein	NO	NO	NO	NO	1.13	2.15	88.639	0.00438761	0.0419118
NCU08499		GTPase-activating protein GYP5	NO	NO	NO	NO	1.16	6.51	16.4494	0.00150252	0.0280444
NCU08512	hsf-1	hypothetical protein	NO	NO	NO	NO	1.12	4.28	5.25815	0.00137527	0.0271738
NCU08551	hlm-1	histone-lysine N-methyltransferase set-9	YES	NO	NO	NO	1.31	2.23	3.52862	0.0113681	0.0625367
NCU08565	dow	hypothetical protein	YES	NO	NO	NO	1.18	3.7	8.53675	0.0294329	0.0976854
NCU08599		hypothetical protein	NO	NO	NO	YES	1.29	3.69	4.97464	0.0284989	0.0958372
NCU08600		hypothetical protein	NO	NO	NO	YES	1.24	1.38	6.98624	0.0122632	0.0639822
NCU08611	rtg2	rtg2-like	YES	NO	NO	NO	1.72	1.42	9.53155	0.0106289	0.0609344
NCU08616	un-18	unknown-18	NO	NO	NO	NO	1.27	3.53	3.15268	0.00123728	0.0260054
NCU08642		cyclic nucleotide-binding domain-containing protein	NO	NO	NO	NO	1.13	5.56	5.26937	0.00126233	0.0260708
NCU08651	col-27	zinc binuclear cluster-type protein	NO	NO	NO	NO	1.43	1.62	4.00071	0.00339324	0.0384781
NCU08655		hypothetical protein	NO	NO	NO	NO	1.57	2.23	28.1087	0.0145742	0.0696085
NCU08688		hypothetical protein	NO	NO	NO	NO	1.12	1.64	5.24456	0.00595908	0.0473314
NCU08689		polyphosphoinositide phosphatase Fig4	NO	NO	NO	NO	1.29	1.86	3.63342	0.0286214	0.096053
NCU08693	hsp70-5	heat shock protein 70-5	NO	NO	NO	NO	1.17	5.96	43.9086	0.0012467	0.0260054
NCU08766	apg-9	hypothetical protein	NO	NO	NO	NO	1.51	4.71	30.4254	0.00794559	0.0528933
NCU08772		cyclin-dependent protein kinase complex component	NO	NO	NO	NO	1.14	2.94	9	0.0153293	0.0714145
NCU08810	tim21	mitochondrial import inner membrane translocase subunit tim-21	NO	NO	NO	NO	1.66	2.2	162.835	0.00773396	0.0523956
NCU08826		hypothetical protein	YES	NO	NO	NO	1.19	5.12	5.49881	0.0247681	0.0896725
NCU08848		hypothetical protein	NO	NO	NO	NO	1.78	1.69	5.4209	0.00400919	0.0408393
NCU08869		hypothetical protein	NO	NO	NO	NO	1.23	1.13	8.17867	0.0121773	0.0638535
NCU08891		hypothetical protein	YES	NO	NO	YES	1.09	3.45	50.5548	0.0127083	0.0648635
NCU08893	mrp-17	60S ribosomal protein L1	YES	NO	NO	NO	1.14	5.5	24.5237	0.00354617	0.0391055
NCU08894		glutamyl-tRNA synthetase	YES	NO	NO	NO	1.25	3.07	42.145	0.025993	0.091893
NCU08904	rbg-39	20S-pre-rRNA D-site endonuclease NOB1	NO	NO	NO	NO	1.49	5.01	8.49061	0.000918786	0.0234975
NCU08945		RNA exonuclease 3	YES	NO	NO	NO	1.7	1.44	5.1972	0.00443402	0.042132
NCU08952		translation regulator GCD7	NO	NO	NO	NO	1.16	4.23	19.8641	0.0267446	0.093222
NCU08966		hypothetical protein	NO	NO	YES	NO	1.32	1.58	3.64962	0.000573603	0.020963
NCU09004	eif6	eukaryotic translation initiation factor 6	YES	YES	NO	NO	1.24	5.4	176.767	0.021825	0.083244
NCU09032		hypothetical protein	YES	NO	NO	NO	1.18	2.03	8.01825	0.000271945	0.0143158
NCU09112		hypothetical protein	YES	NO	NO	NO	1.17	5.03	2.70057	0.0110974	0.0619942
NCU09130		hypothetical protein	NO	NO	NO	NO	1.4	7.28	5.27555	0.00931914	0.0568743
NCU09181		hypothetical protein	NO	NO	NO	NO	1.06	6.04	2.91314	0.0247443	0.0896492
NCU09208		transcription factor SPT8	NO	NO	NO	NO	1.07	0.38	7.48317	0.0173609	0.0754259
NCU09258	cdc5	serine/threonine protein kinase	NO	NO	NO	NO	1.14	4.55	5.13391	0.00238147	0.0337429
NCU09263	ham-11	hypothetical protein	YES	YES	NO	YES	1.24	1.63	1161.76	0.0282156	0.0957088
NCU09265		calreticulin	NO	NO	NO	NO	1.21	6.49	92.0485	0.0213612	0.0824095
NCU09270		hypothetical protein	YES	NO	NO	NO	1.24	0.39	6.82882	0.00344659	0.0386575
NCU09283		acetyltransferase	NO	NO	NO	NO	1.62	2.01	61.5313	0.0109841	0.0616612
NCU09297	cnd-3	condensin complex component cnd1	NO	NO	NO	NO	2.2	7.32	3.66231	0.00169627	0.0294784
NCU09301		UDP-glucose:sterol glycosyltransferase	NO	NO	NO	NO	1.14	1.44	9.53184	0.00155827	0.0283794
NCU09315	nuc-1	nuclease-l	YES	NO	NO	NO	1.6	1.17	11.9868	0.0278369	0.0950998
NCU09324	chs-4	chitin synthase 4	NO	NO	NO	NO	1.24	1.83	13.3193	0.00373349	0.0396015
NCU09325		WD domain-containing protein	NO	NO	NO	NO	1.49	0.52	11.2931	0.0177062	0.0760575
NCU09362		hypothetical protein	NO	NO	NO	NO	1.14	1.46	5.08047	0.00821728	0.0533901
NCU09371		"6,7-dimethyl-8-ribityllumazine synthase"	NO	NO	NO	NO	1.21	5.42	523.897	0.00366033	0.0395965
NCU09408		hypothetical protein	NO	NO	NO	NO	1.21	4.79	4.52154	0.000302153	0.0156772
NCU09449	rnp-1	hypothetical protein	NO	NO	NO	NO	1.05	1.29	3.16472	0.0149582	0.070784
NCU09485	hsp70-6	chaperone dnaK	NO	NO	NO	NO	1.26	4.85	21.8367	0.00221393	0.0327862
NCU09496		C2H2 transcription factor	YES	YES	YES	NO	1.39	5.33	14.241	0.00342889	0.0385791
NCU09499		hypothetical protein	NO	NO	NO	NO	1.37	4.75	2.86322	0.0202331	0.080664
NCU09518		glucooligosaccharide oxidase	NO	NO	NO	NO	2.17	1.24	2.55578	0.00639871	0.048165
NCU09576		hypothetical protein	NO	NO	NO	NO	1.22	4.71	3.19523	0.000816955	0.0225147
NCU09594		seryl-tRNA synthetase	YES	NO	NO	NO	1.61	4.9	6.82031	0.00164597	0.0291114
NCU09610	sey1	sey-1	NO	NO	NO	NO	1.62	5.64	66.9216	0.00165727	0.0291114
NCU09638	pks-5	polyketide synthase-5	NO	NO	NO	NO	1.32	5.75	3.24834	0.00950228	0.0573957
NCU09658		hypothetical protein	NO	YES	NO	NO	1.3	0.91	6.95806	0.00309037	0.0371462
NCU09663	ce5-1	Axe2	NO	NO	NO	NO	1.19	6.89	243.749	0.00742639	0.0514497
NCU09741		NADPH-cytochrome P450 reductase	YES	NO	NO	NO	2.17	4.61	32.7698	0.0157326	0.0718336
NCU09747	vma-16	vacuolar membrane ATPase-16	NO	NO	NO	NO	1.38	0.74	198.228	0.0181885	0.0767051
NCU09782		hypothetical protein	NO	NO	NO	NO	1.09	6.9	3.41939	0.0080882	0.052981
NCU09812		LIM domain-containing protein	NO	NO	NO	NO	1.35	3.99	7.82016	0.0186049	0.0775815
NCU09846		hypothetical protein	NO	NO	NO	NO	1.42	5.24	4.41148	0.0226368	0.0851182
NCU09860		telomere silencing protein Zds1	NO	NO	NO	NO	1.2	1.92	5.38629	0.0119679	0.0636913
NCU09861		Ser/Thr protein phosphatase	NO	NO	NO	NO	1.16	6.86	28.8722	0.00725175	0.051024
NCU09865		methylase	NO	NO	NO	NO	1.46	5.29	3.22896	0.0206457	0.0812611
NCU09898		hypothetical protein	YES	NO	NO	NO	1.58	6.37	6.01798	0.0249429	0.0900585
NCU09901		hypothetical protein	NO	YES	NO	NO	1.39	6.54	7.95425	0.0272361	0.0938171
NCU09903		elongation factor 3	YES	NO	NO	NO	1.34	5.25	5.90309	0.00372562	0.0396015
NCU09912		MFS transporter	NO	NO	NO	NO	1.21	6.34	12.6973	0.0172653	0.0753279
NCU09972		hypothetical protein	YES	YES	NO	NO	1.19	4.47	36.062	0.0130739	0.0657065
NCU10051	fhb-2	flavohemoglobin	YES	YES	NO	YES	1.09	4.26	700.332	0.00438384	0.0419118
NCU10066	cop1	coatomer alpha subunit	NO	NO	NO	NO	1.33	0.57	27.8892	0.000398108	0.0184581
NCU10258	NA	NA	NO	NO	NO	NO	1.42	5.3	14.5254	0.00317725	0.0373806
NCU10311	mrp-46	mitochondrial ribosomal protein subunit S4	YES	NO	NO	NO	1.3	4.26	12.8585	0.0107625	0.0611425
NCU10397	pik1	phosphatidylinositol 4-kinase PIK1a	NO	YES	NO	NO	1.21	5.42	13.8552	0.00113638	0.0251826
NCU10518		general stress response protein Whi2	YES	NO	NO	NO	1.2	6.1	36.6999	0.0210346	0.0819151
NCU10687		hypothetical protein	YES	NO	NO	NO	1.65	3.11	28.3368	0.0160281	0.0724277
NCU11000		hypothetical protein	YES	NO	NO	NO	1.34	5.13	4.82678	0.0242957	0.0886162
NCU11118		hypothetical protein	NO	NO	NO	YES	1.12	3.95	103.247	0.0226028	0.0850348
NCU11311	tim8	small zinc finger protein Tim8	NO	NO	NO	NO	1.53	1.61	242.417	0.0030796	0.0371406
NCU11322		transcription factor Tos4	NO	NO	NO	NO	1.44	5.68	6.98853	0.000270101	0.0143158
NCU11427		CUE domain-containing protein	NO	NO	NO	NO	1.26	5.56	34.7758	0.0150197	0.0708915
NCU12021		hypothetical protein	NO	NO	NO	NO	1.05	5.32	7.06049	0.0262297	0.0923185
NCU12040		hypothetical protein	NO	NO	NO	NO	1.44	3.02	2.99241	0.0234507	0.0870439
NCU12097		hypothetical protein	NO	NO	NO	NO	8.62	4.06	4.57945	0.0137426	0.0679496
NCU15835			NO	NO	NO	NO	1.23	0.89	11.5342	0.00417615	0.0414515
NCU16367			NO	NO	NO	NO	1.14	4.92	20.5443	0.000186181	0.0129276
NCU16438			NO	NO	NO	NO	1.24	3.1	11.3831	0.0183211	0.0768
NCU16497			NO	NO	NO	NO	1.08	6.02	14.5205	0.0029785	0.0364779
NCU16502			NO	NO	NO	NO	1.27	5.64	21.3786	0.0240034	0.0880985
NCU16555			NO	NO	NO	NO	1.03	4.7	22.484	0.0128517	0.0652264
NCU16560			NO	NO	NO	NO	1.2	4.38	10.5321	0.00904389	0.0559387
NCU16569			NO	NO	NO	NO	1.02	0.37	4.29169	0.0137692	0.0679496
NCU16618			NO	NO	NO	NO	1.08	5.8	11.2987	0.01164	0.0631869
NCU16661			NO	NO	NO	NO	1.59	1.62	7.83339	0.000725266	0.0221636
NCU16681			NO	NO	NO	NO	1.77	1.71	8.02013	0.00283959	0.0359796
NCU16750			NO	NO	NO	NO	1.1	5.13	3.67423	0.00259523	0.0345329
NCU16775			NO	NO	NO	NO	1.11	4.46	45.0204	0.00397499	0.0406057
NCU16776			NO	NO	NO	NO	1.19	6.27	31.0497	0.00130968	0.0264578
NCU17060			NO	NO	NO	NO	1.61	1.14	49.9043	0.0153314	0.0714145
NCU17123			NO	NO	NO	NO	1.23	2.53	4.9598	0.0156006	0.0716635
NCU17277			NO	NO	NO	NO	1.23	5.63	12.8963	0.0109294	0.0616413

## Sheet: second harmonic genes
Second harmonic (11h period) genes identified in WT Neurospora crassa
Gene ID	Symbol	Name	ChIP-seq targets				Fold-amplitude	Phase (time after L to D)	Mean expression (cpm)	P.value	adj.P.value
			FF7	CSP1	WCC	SUB1
NCU00117	sec15	exocyst complex component Sec15	NO	NO	NO	NO	1.43	5.83	14.9588	0.000875465	0.0229302
NCU00321		hypothetical protein	YES	NO	NO	YES	1.11	4.96	22.0636	0.0276438	0.0947111
NCU00611		hypothetical protein	NO	YES	NO	NO	1.2	4.93	8.87341	0.0174868	0.075563
NCU00631	crf9-1	RING-13 protein	NO	NO	YES	NO	1.31	7.03	3.85457	0.00351576	0.0389597
NCU00793	gt20-2	trehalose phosphate synthase	NO	NO	NO	NO	1.52	5.42	62.7129	0.00543847	0.0461438
NCU00857		hypothetical protein	NO	NO	YES	NO	1.2	7.19	11.9579	0.0109659	0.0616413
NCU00874		hypothetical protein	NO	NO	NO	NO	1.24	6.25	3.37495	0.022718	0.0853345
NCU00915		aspartyl-tRNA synthetase	NO	NO	NO	NO	1.1	3.28	86.4808	0.00405593	0.041004
NCU01094		isoamyl alcohol oxidase	NO	NO	NO	NO	1.21	1.5	2.54698	0.0174112	0.0755531
NCU01098		hypothetical protein	YES	NO	NO	NO	1.22	6.76	3.15462	0.0121008	0.063746
NCU01196		hypothetical protein	NO	YES	NO	NO	1.22	6.18	5.75503	0.00932922	0.0568743
NCU01242	div-7	G2/mitotic-specific cyclin	YES	NO	YES	NO	1.35	5.3	11.66	0.00427388	0.0417354
NCU01323	coh	cohesin complex subunit	NO	NO	NO	NO	1.43	6.5	5.28974	0.0283086	0.0957088
NCU01330		SacI domain-containing protein	NO	NO	NO	NO	1.28	6.87	5.20151	0.0168442	0.0742544
NCU01382		hypothetical protein	YES	YES	NO	YES	1.16	6.61	5.40333	0.0144226	0.0692054
NCU01445		hypothetical protein	NO	YES	NO	NO	1.13	3.17	5.72316	0.00701397	0.0503331
NCU01521		ThiJ/PfpI family protein	NO	NO	NO	NO	1.33	4.38	3.84243	0.017732	0.0760575
NCU01549		hypothetical protein	NO	NO	NO	NO	1.42	5.8	10.0281	0.000162988	0.0129276
NCU01745	vtc-2	SPX domain-containing protein	NO	NO	NO	NO	1.36	2.2	34.7566	0.00843668	0.0541328
NCU01769		hypothetical protein	NO	NO	NO	NO	1.12	0.44	18.0572	0.0269247	0.0934159
NCU01878		vesicle-mediated transporter	NO	NO	NO	NO	1.26	3.99	5.9044	0.0121828	0.0638535
NCU01979		catechol dioxygenase	NO	NO	NO	NO	1.41	1.72	14.6184	0.0228114	0.0854183
NCU01980		hypothetical protein	YES	NO	NO	NO	1.17	5.24	3.16742	0.0204474	0.0808724
NCU02086		hypothetical protein	YES	NO	NO	YES	1.72	1.6	15.5079	0.0162463	0.0728206
NCU02297		hypothetical protein	NO	NO	NO	NO	1.29	2.65	7.50505	0.0240628	0.0881812
NCU02317		hypothetical protein	NO	NO	NO	NO	1.11	1.06	97.0687	0.015577	0.0716635
NCU02327		hypothetical protein	YES	NO	NO	YES	1.08	1.54	6.38077	0.00675368	0.0493683
NCU02530		cytochrome c oxidase copper chaperone Cox17	YES	NO	NO	NO	1.08	0.1	114.564	0.0219187	0.0834625
NCU02558		MADS-box MEF2 type transcription factor	YES	NO	NO	NO	1.39	5.77	8.29051	0.00616655	0.0476157
NCU02606		hypothetical protein	YES	YES	YES	YES	1.15	2.78	14.2027	0.0275957	0.0946364
NCU02853		C2H2 type zinc finger domain-containing protein	YES	NO	NO	NO	1.14	0.37	9.62617	0.0115668	0.0631009
NCU02904		alpha/beta hydrolase fold protein	YES	NO	NO	YES	1.31	6.73	398.515	0.0119943	0.0636913
NCU02919		cupin domain-containing protein	NO	NO	NO	NO	1.27	5.63	21.1108	0.00697919	0.0501833
NCU02920		short-chain dehydrogenase/reductase SDR	NO	NO	NO	NO	1.12	4.94	8.19132	0.0212857	0.082268
NCU02976		hypothetical protein	NO	NO	NO	NO	1.17	3.08	6.06551	0.0162419	0.0728206
NCU03072		hypothetical protein	YES	NO	YES	NO	1.65	6.77	2.45822	0.0280023	0.0953955
NCU03223		"sn-1,2-diacylglycerol cholinephosphotransferase"	NO	NO	NO	YES	1.16	3.09	32.3871	0.016895	0.0743875
NCU03397		hypothetical protein	NO	NO	NO	NO	1.1	1.75	35.314	0.0121181	0.063746
NCU03591		ATP-dependent bile acid permease	NO	NO	NO	NO	1.22	6.09	13.6499	0.00357214	0.0392019
NCU03690		importin beta-2 subunit	NO	NO	NO	NO	1.17	4.49	15.5504	0.00863609	0.0547998
NCU03875	crf4-1	chromatin remodelling complex ATPase chain ISW1	YES	NO	NO	NO	1.26	6.47	15.4788	0.0129474	0.0653937
NCU03994		hypothetical protein	NO	NO	NO	NO	1.19	4.6	4.25903	0.0271557	0.0937066
NCU04007	nup-18	hypothetical protein	NO	YES	NO	NO	1.14	4.65	7.10791	0.0169289	0.0744459
NCU04037	gt15-2	hypothetical protein	NO	NO	NO	YES	1.12	7.08	13.4976	0.0154752	0.0714145
NCU04195		purine-cytosine permease FCY21	NO	NO	NO	NO	1.07	5.25	58.4871	0.00445963	0.0421618
NCU04216	ad-7	amidophosphoribosyltransferase	NO	NO	NO	NO	1.8	2.77	12.3389	0.0182882	0.0768
NCU04242	prd-6	ATP-dependent helicase NAM7	YES	NO	NO	NO	1.23	0.12	10.0853	0.00317663	0.0373806
NCU04302		ubiquitin-conjugating enzyme E	NO	NO	NO	NO	1.22	5.1	38.0284	0.00548365	0.0464725
NCU04312	nmp-2	nuclear migration protein NudF-1	NO	NO	NO	NO	1.13	1.67	56.5545	0.00592259	0.047302
NCU04446		hypothetical protein	NO	NO	NO	NO	1.09	7.01	14.2223	0.00332381	0.0379894
NCU04487		hypothetical protein	NO	NO	NO	NO	1.15	5.98	49.4019	0.0278883	0.0950998
NCU04669		hypothetical protein	NO	NO	NO	NO	1.52	7.07	26.4732	0.00126453	0.0260708
NCU04813		hypothetical protein	YES	NO	NO	NO	1.11	0.65	6.05359	0.0052635	0.045448
NCU04906		hypothetical protein	NO	NO	NO	NO	1.24	6.28	10.6738	0.0164942	0.0732938
NCU04928		hypothetical protein	NO	NO	NO	NO	1.02	1.91	138.216	0.0055351	0.0467437
NCU04930	cea-6	hypothetical protein	YES	NO	NO	YES	1.24	0.85	436.502	0.0156309	0.0717111
NCU04931		hypothetical protein	YES	NO	NO	YES	1.16	3.03	477.331	0.0255666	0.09128
NCU05014		thiamin pyrophosphokinase	NO	NO	NO	YES	1.11	3.05	5.17364	0.0108894	0.0615473
NCU05074		hypothetical protein	NO	NO	NO	NO	1.14	1.15	8.62374	0.029159	0.0970443
NCU05089		MFS monocarboxylate transporter	NO	NO	NO	NO	1.14	3.68	35.2311	0.0252906	0.0908344
NCU05628		hypothetical protein	NO	NO	NO	NO	1.25	1.66	7.89336	0.0101911	0.0594645
NCU05914		hypothetical protein	NO	NO	NO	NO	1.31	2.43	139.825	0.0177594	0.0760575
NCU06186		hypothetical protein	NO	NO	NO	YES	1.56	3.99	5.41366	0.0243724	0.0887747
NCU06235		hypothetical protein	NO	NO	NO	NO	1.09	6.91	5.23436	0.0243043	0.0886162
NCU06328		hypothetical protein	YES	NO	NO	YES	1.67	6.59	13.7292	0.00423799	0.0415566
NCU06394	arp5	chromatin remodeling complex subunit	YES	NO	NO	NO	1.53	6.72	15.8713	0.0141923	0.0687867
NCU06433	ppi-5	peptidyl-prolyl cis-trans isomerase pin-4	NO	NO	NO	NO	1.15	1.88	117.492	0.0117887	0.0633319
NCU06524		protease inhibitor	NO	NO	NO	NO	1.35	6.52	74.9692	0.0157547	0.0718336
NCU06607		hypothetical protein	NO	NO	NO	NO	1.21	7.26	23.3002	0.00449488	0.0423199
NCU06817		hypothetical protein	YES	YES	NO	NO	1.03	2.18	11.1623	0.000741902	0.0221702
NCU07132		hypothetical protein	YES	NO	NO	NO	1.14	1.86	7.24359	0.00025882	0.0141605
NCU07359		hypothetical protein	NO	NO	YES	NO	1.23	7.08	6.31943	0.00579093	0.0469584
NCU07578	mic-26	peroxisomal adenine nucleotide transporter 1	NO	NO	NO	NO	1.23	7.16	6.34314	0.020041	0.0805259
NCU07668		MFS multidrug transporter	YES	NO	NO	NO	1.03	3.14	3.50268	0.0194171	0.079563
NCU07736		PEP5	YES	YES	NO	NO	1.21	1.12	173.438	0.0116536	0.0631923
NCU07827		hypothetical protein	NO	NO	NO	NO	1.08	6.13	12.774	0.0270242	0.0935611
NCU07865		THO complex subunit Tho1	NO	NO	NO	NO	1.17	1.43	6.73853	0.00121715	0.0260054
NCU07899		CAIB/BAIF family protein	NO	NO	NO	NO	1.56	6.5	5.79418	0.0232897	0.0868487
NCU08100		hypothetical protein	NO	NO	NO	NO	1.29	1.96	3.71178	0.00953202	0.0574526
NCU08194		hypothetical protein	NO	YES	NO	NO	1.1	0.69	29.9413	0.0303105	0.0990932
NCU08333		bleomycin hydrolase	NO	NO	NO	NO	1.15	6.5	117.106	0.0254785	0.0910558
NCU08388	csn-8	COP9 signalosome complex subunit 12	NO	NO	NO	NO	1.34	6.42	12.7244	0.0254609	0.0910463
NCU08737		hypothetical protein	NO	NO	NO	NO	1.12	6.6	3.83438	0.00479316	0.0440815
NCU08977		long chain fatty alcohol oxidase	YES	NO	NO	YES	1.76	7.14	129.21	0.00623052	0.0476157
NCU08988		hypothetical protein	NO	NO	NO	YES	1.19	4.24	24.4134	0.0137376	0.0679496
NCU09012		hypothetical protein	YES	NO	NO	NO	1.07	7.2	16.6044	0.0193758	0.079487
NCU09118	dnt-1	DNA topoisomerase I	NO	NO	NO	NO	1.12	6.44	23.1068	0.00316059	0.0373806
NCU09337	Prm1	Pheromone-regulated membrane protein 1-like	YES	NO	NO	NO	1.6	3.45	5.94463	0.029146	0.0970443
NCU09465	dph-3	diphthamide biosynthesis protein 3	YES	NO	NO	NO	1.36	5.32	29.1947	0.0248474	0.0899065
NCU09480		heme/steroid binding domain-containing protein	NO	YES	NO	NO	1.11	6.39	49.8858	0.0174522	0.075563
NCU09686	ccg-8	clock-controlled gene-8	NO	NO	NO	NO	1.51	5.82	9.79602	0.0188129	0.0782459
NCU09764		hypothetical protein	YES	NO	NO	NO	1.18	4.67	3.00025	0.0119536	0.0636913
NCU09848		hypothetical protein	YES	NO	NO	NO	1.63	5.2	10.2903	0.0180973	0.0767051
NCU09958		hypothetical protein	NO	NO	NO	NO	1.25	6.4	5.47196	0.0206091	0.0812202
NCU10468	arg-4	arginine biosynthesis argJ	YES	NO	NO	NO	1.18	6.12	60.1158	0.0116047	0.0631089
NCU10570		hypothetical protein	NO	NO	NO	NO	1.29	6.92	10.0292	0.0186253	0.0775815
NCU10847	ngf-1	histone acetyltransferase GCN5	NO	NO	NO	NO	1.37	7.12	16.0893	0.00590486	0.0472127
NCU11223		hypothetical protein	NO	NO	NO	NO	1.41	2.29	20.4724	0.0218221	0.083244
NCU12022		hypothetical protein	YES	NO	NO	NO	1.12	0.72	6.15049	0.0123843	0.0640957
NCU12033	gh18-11	class III chitinase	NO	NO	NO	NO	1.32	6.39	2.75101	0.010764	0.0611425
NCU16421			NO	NO	NO	NO	1.56	6.4	17.2274	0.00573757	0.0469541
NCU16455			NO	NO	NO	NO	1.97	5.83	9.68134	0.00793307	0.0528933
NCU16627			NO	NO	NO	NO	1.32	1.79	13.8253	0.0059319	0.0473193
NCU16779			NO	NO	NO	NO	1.32	5.46	4.2437	0.0157798	0.0718915
NCU16803			NO	NO	NO	NO	1.24	6.62	3.84868	0.0303101	0.0990932
NCU17215			NO	NO	NO	NO	1.15	5.74	3.07699	0.014455	0.0692228

## Sheet: circadian genes
Circadian (22h period) genes identified in WT Neurospora crassa
Note: vvd is not on the list below as they are highly light-induced at time point 0 (at the point of lights off) and such genes are not captured by our model since we model time 0 and time 22 to be the same circadian time.
Gene ID	Symbol	Name	ChIP-seq targets				Fold-amplitude	Phase (time after L to D)	Mean expression (cpm)	P.value	adj.P.value
			FF7	CSP1	WCC	SUB1
NCU00017		hypothetical protein	YES	NO	NO	NO	1.05	3.27	3.63943	0.0147427	0.0700422
NCU00026		hypothetical protein	NO	YES	NO	NO	1.16	1.82	64.7414	0.000297713	0.0155587
NCU00027	tsp-1	hypothetical protein	NO	YES	NO	NO	1.31	6.7	19.4111	0.00212833	0.032578
NCU00037	paa-1	polyadenylation factor subunit 2	NO	NO	NO	NO	1.17	5.03	13.578	0.0042854	0.0417653
NCU00064		hypothetical protein	YES	YES	YES	YES	1.55	2.06	32.7485	0.002123	0.032578
NCU00065		tRNA-dihydrouridine synthase 1	NO	YES	NO	NO	1.32	5.85	12.6207	8.21881e-05	0.0102025
NCU00090	pacc-1	pH-response transcription factor pacC/RIM101	YES	NO	NO	NO	1.05	1.51	15.4298	0.00278548	0.035809
NCU00102		hypothetical protein	NO	YES	NO	NO	1.22	6.55	65.1873	7.53862e-05	0.0102025
NCU00115		rRNA-processing protein FCF2	YES	NO	NO	NO	1.37	5.84	45.6619	0.00322697	0.0374923
NCU00121		CLC channel protein	NO	YES	NO	NO	1.9	5.72	18.736	0.026533	0.092728
NCU00130	gh1-1	beta-glucosidase	NO	NO	NO	NO	1.12	2.2	10.7914	0.0160876	0.0726057
NCU00133	ctc-1	FACT complex subunit pob-3	NO	NO	NO	NO	1.3	2.02	55.7987	0.00262005	0.0345445
NCU00151		hypothetical protein	NO	NO	NO	NO	1.32	6.45	8.36967	0.0125879	0.0646148
NCU00175		hypothetical protein	YES	NO	NO	NO	1.28	5.85	444.639	4.06537e-05	0.00945788
NCU00176		hypothetical protein	YES	NO	NO	NO	1.16	7.19	16.3398	0.00557589	0.0468141
NCU00187		carboxyvinyl-carboxyphosphonate phosphorylmutase	NO	NO	NO	NO	1.07	1.92	23.461	0.0279929	0.0953955
NCU00193	gt22-1	GPI mannosyltransferase 3	YES	YES	NO	YES	2.69	6.94	11.0203	0.00218083	0.0327767
NCU00210		nuclear cap binding protein subunit 2	YES	NO	NO	NO	2.33	6.82	123.257	0.0174591	0.075563
NCU00233		glycoside hydrolase	NO	NO	NO	NO	1.25	2.85	50.5529	0.0115236	0.063091
NCU00239		AMP binding domain-containing protein	NO	NO	NO	NO	1.24	3.3	4.25256	0.000990266	0.0242771
NCU00240		hypothetical protein	NO	NO	NO	NO	1.26	1.78	26.0747	0.00100232	0.0242771
NCU00246		hypothetical protein	NO	NO	NO	NO	1.58	4.58	6.26891	0.000963677	0.0240539
NCU00259		hypothetical protein	NO	NO	NO	NO	1.2	2.61	46.0728	0.000496739	0.0200669
NCU00260		oxidoreductase	NO	NO	NO	NO	1.43	5.66	459.16	0.000141082	0.0124084
NCU00263		serin endopeptidase	NO	NO	NO	NO	1.1	2.26	8.86922	0.00069596	0.0217284
NCU00265		hypothetical protein	NO	NO	NO	NO	1.1	4.91	9.17996	0.00762234	0.0519587
NCU00289	tah-1	hypothetical protein	NO	NO	NO	NO	1.5	5.91	22.3014	0.00480422	0.0440815
NCU00303		smr domain-containing protein	YES	NO	NO	NO	1.46	6.79	28.8193	0.000127083	0.0121192
NCU00309	wsc2-1	WSC domain-containing protein	YES	NO	NO	NO	1.38	2.11	27.5456	5.38858e-06	0.00323854
NCU00322		hypothetical protein	YES	NO	NO	YES	1.06	1.44	582.685	0.00138857	0.0271779
NCU00332		hypothetical protein	NO	NO	NO	NO	1.2	5.68	48.5787	0.00482865	0.0441371
NCU00338	2-Apr	aspartic proteinase	NO	NO	NO	NO	1.08	6.08	22.3783	0.00366452	0.0395965
NCU00346		EBDP2	YES	NO	NO	NO	1.4	2.32	44.8052	0.00372555	0.0396015
NCU00368		hypothetical protein	NO	NO	NO	NO	1.25	2.3	5.02345	0.00378554	0.0396015
NCU00399		cell wall protein PhiA	YES	NO	NO	NO	1.18	2.41	14799.7	0.000228476	0.0138705
NCU00400		hypothetical protein	NO	YES	NO	NO	1.57	3.66	6.19816	0.00804271	0.052981
NCU00419	rpo-17	DNA-directed RNA polymerase I and III polypeptide	NO	NO	NO	NO	1.19	6.57	34.9232	0.000137749	0.0123711
NCU00437		nitrilase	NO	NO	NO	NO	1.3	6.37	7.12424	0.00123137	0.0260054
NCU00450		sucrose transporter	NO	NO	NO	NO	1.23	6.68	96.5163	0.00508702	0.0449946
NCU00451		hypothetical protein	NO	NO	NO	NO	1.21	2.63	753.957	0.000125888	0.0121192
NCU00454		hypothetical protein	NO	NO	NO	NO	2.06	3.03	8.79353	0.0268537	0.0933977
NCU00496		hypothetical protein	NO	NO	NO	NO	2.16	6.56	5.36758	0.00869954	0.0549075
NCU00505		small nuclear ribonucleoprotein Sm D1	NO	NO	NO	NO	1.16	1.69	270.943	0.00796177	0.0528933
NCU00520		oxidoreductase	NO	NO	NO	NO	1.28	5.62	103.035	0.0288034	0.096216
NCU00521		hypothetical protein	YES	NO	NO	NO	1.31	2.24	90.9168	0.00686928	0.0497902
NCU00524		hypothetical protein	NO	NO	NO	NO	2.16	2.25	3.06145	0.0155393	0.0716096
NCU00545		hypothetical protein	NO	NO	NO	NO	1.12	5.06	4.78753	0.0252288	0.0907029
NCU00554	hom-1	aspartate-semialdehyde dehydrogenase	NO	NO	NO	NO	1.19	0.4	80.5269	0.0218851	0.0833785
NCU00573	hsp70-3	hypothetical protein	NO	YES	NO	NO	1.56	6.39	77.7032	0.00677302	0.0494219
NCU00574		hypothetical protein	NO	NO	NO	NO	1.5	5.59	4.66783	0.0216744	0.0830423
NCU00584		hypothetical protein	YES	NO	YES	YES	1.41	2.46	48.1059	0.00288725	0.0361125
NCU00607		hypothetical protein	NO	NO	NO	NO	1.72	5.89	41.8587	0.000876081	0.0229302
NCU00608		AMP-binding enzyme	NO	NO	NO	NO	1.08	4.72	24.0575	0.000735303	0.0221702
NCU00616		hypothetical protein	NO	NO	NO	NO	1.62	3.37	14.3342	0.00485434	0.0441679
NCU00628		hypothetical protein	YES	YES	NO	NO	1.29	6.4	5.37667	0.00312132	0.0372082
NCU00629	emp-3	6-phosphofructokinase	YES	YES	NO	NO	1.24	6.17	191.773	0.00910099	0.0561474
NCU00642	gh35-1	beta-galactosidase	NO	NO	NO	NO	1.19	2.34	74.2007	4.79062e-05	0.00956359
NCU00643	ard-1	L-arabinitol 4-dehydrogenase	NO	NO	NO	NO	1.2	4.03	49.0103	0.000572407	0.020963
NCU00662		RNA binding protein	YES	NO	NO	NO	1.17	5.91	7.55884	0.00103745	0.0245314
NCU00667	vma-11	vacuolar membrane ATPase-11	YES	NO	YES	NO	1.17	6.4	216.733	0.0112404	0.062085
NCU00682	pkac-2	serine/threonine-protein kinase PRKX	YES	NO	NO	NO	1.19	5.79	57.7308	0.00451387	0.0423881
NCU00699		hypothetical protein	NO	NO	NO	NO	1.29	0.34	9.48001	0.012305	0.0639822
NCU00701	lyz	lysozyme	YES	NO	NO	NO	2.27	1.74	147.615	1.28524e-05	0.00545243
NCU00716	ncw-5	non-anchored cell wall protein-5	NO	YES	NO	NO	1.2	3.18	1476.98	0.00164409	0.0291114
NCU00719		hypothetical protein	YES	NO	NO	YES	1.23	5.18	4.53797	0.00129537	0.0263905
NCU00720	tca-17	L-lactate dehydrogenase	NO	NO	NO	NO	1.17	3.93	101.002	0.00073941	0.0221702
NCU00741		gliotoxin biosynthesis protein GliK	NO	NO	YES	NO	1.28	3.56	18.3679	0.0104987	0.0605251
NCU00744		hypothetical protein	YES	NO	NO	NO	1.34	6.29	64.4889	0.0118545	0.0634706
NCU00748		hypothetical protein	YES	NO	NO	NO	1.33	6.45	58.2895	0.00184308	0.0310567
NCU00752		hypothetical protein	NO	NO	NO	NO	1.79	6.59	8.69403	0.00565577	0.0469312
NCU00754		multidrug resistant protein	YES	NO	NO	YES	1.15	0.24	5.54131	0.00377383	0.0396015
NCU00755		hypothetical protein	NO	NO	NO	NO	1.17	3.53	7.62898	0.00188028	0.0312
NCU00777		methyltransferase	NO	NO	NO	NO	1.67	5.92	11.4241	0.0119172	0.0635701
NCU00778		sed5 vesicle protein	NO	NO	NO	NO	1.76	2.74	43.6995	0.00282057	0.0359796
NCU00782		pantothenate transporter liz1	NO	NO	NO	NO	1.14	5.24	2.59083	0.025616	0.091321
NCU00795	trm-14	membrane bound cation transporter	NO	NO	NO	NO	1.26	6.28	4.68923	0.00420758	0.0415117
NCU00796		hydantoinase	NO	NO	NO	NO	1.2	5.45	21.429	0.000479444	0.0197586
NCU00797		hypothetical protein	NO	NO	NO	NO	1.44	6.78	5.85656	0.00758405	0.0518447
NCU00811		hypothetical protein	YES	YES	NO	YES	1.27	5.63	1285.75	5.63524e-05	0.0101603
NCU00812		exosome complex exonuclease RRP41	NO	YES	NO	NO	1.06	5.87	65.0394	7.52207e-05	0.0102025
NCU00838		3-dehydroshikimate dehydratase	NO	NO	NO	NO	1.34	6.62	52.9103	8.66552e-05	0.0102109
NCU00855		hypothetical protein	NO	NO	NO	NO	2.05	6.33	20.7019	0.0138519	0.0681912
NCU00862		hypothetical protein	NO	NO	NO	NO	1.38	6.23	8.9889	0.0140202	0.0683681
NCU00875		hypothetical protein	NO	YES	NO	NO	1.2	4.8	6.65248	0.0156513	0.0717594
NCU00881	ham-7	hypothetical protein	YES	NO	NO	YES	1.41	3.09	206.647	0.00391694	0.0403109
NCU00902	wc-2	white collar-2	YES	NO	NO	NO	1.14	3.12	25.7434	0.00129283	0.0263905
NCU00904	ldh-2	D-lactate dehydrogenase	NO	NO	NO	NO	1.13	2.61	64.4423	0.0191978	0.0789814
NCU00911	gt2-2	polysaccharide synthase Cps1p	YES	NO	NO	YES	1.85	2.12	888.864	0.00235544	0.0334399
NCU00912		hypothetical protein	NO	NO	NO	NO	1.38	1.68	11.2194	0.0120559	0.063746
NCU00937	gh79-1	beta-glucuronidase	NO	NO	NO	NO	1.3	6.35	9.51535	0.0202951	0.0806869
NCU00938		hypothetical protein	YES	NO	NO	YES	1.29	1.68	136.9	0.000363081	0.0177843
NCU00955		monooxygenase	NO	NO	NO	NO	1.45	1.04	47.1696	0.00062125	0.0212202
NCU00984		von Willebrand domain-containing protein	NO	NO	NO	NO	1.67	1.92	20.314	0.0275274	0.0944471
NCU00985	gh2-4	hydrolase	NO	NO	NO	NO	2.18	6.56	33.4113	0.00414734	0.0414275
NCU00990		hypothetical protein	NO	NO	NO	NO	1.08	2.44	10.666	0.000178693	0.0129276
NCU00992		hypothetical protein	YES	NO	NO	NO	1.74	5.94	29.2926	0.0030337	0.0368182
NCU01025		hypothetical protein	NO	NO	NO	NO	1.13	4.13	20.0925	0.00356731	0.0392019
NCU01051		hypothetical protein	NO	NO	NO	NO	1.28	2.89	3.75101	0.00124798	0.0260054
NCU01057		taurine catabolism dioxygenase TauD	NO	NO	NO	NO	1.28	6.25	32.7559	0.0127224	0.0648894
NCU01059	gh47-3	glycosyl hydrolase family 47 protein	YES	NO	YES	NO	1.48	6.17	3.20048	0.0125202	0.0645429
NCU01060		hypothetical protein	YES	NO	YES	YES	1.32	3.57	157.019	0.000604591	0.020963
NCU01061		dienelactone hydrolase	NO	NO	NO	NO	1.82	3.52	10.1148	0.00350744	0.0389597
NCU01063		hypothetical protein	NO	NO	NO	NO	1.27	3.87	126.623	0.000762621	0.0222673
NCU01064		hypothetical protein	NO	NO	NO	NO	1.55	6.55	22.9874	0.0129482	0.0653937
NCU01065		ammonium transporter MEP2	NO	NO	NO	NO	1.15	5.11	20.8934	0.00073303	0.0221702
NCU01070		hypothetical protein	NO	NO	NO	NO	1.03	2.73	13.87	0.0107618	0.0611425
NCU01088		hypothetical protein	NO	NO	NO	NO	1.23	1.79	12.792	0.00125123	0.0260054
NCU01106		L-amino acid oxidase	NO	NO	NO	NO	2.04	2.24	9.4204	0.00191081	0.0314629
NCU01107		short-chain dehydrogenase	NO	NO	YES	NO	1.31	6.5	1649.68	0.000770406	0.022279
NCU01108		hypothetical protein	NO	NO	NO	NO	1.65	6.3	34.5773	0.000169475	0.0129276
NCU01111		erythromycin esterase	NO	NO	NO	NO	1.43	2.55	3.29054	0.0130531	0.0656936
NCU01112		lipid binding protein	NO	NO	NO	NO	1.62	2.18	19.5617	0.000231439	0.0139095
NCU01121		hypothetical protein	NO	NO	NO	NO	1.19	6.26	40.4524	0.000328861	0.0164705
NCU01124		hypothetical protein	NO	NO	NO	NO	1.32	5.13	18.2373	0.00754685	0.0517008
NCU01127		DUF636 domain-containing protein	NO	YES	NO	NO	1.07	3.35	42.9354	0.0153662	0.0714145
NCU01145		hypothetical protein	NO	NO	NO	NO	1.09	1.07	56.4259	0.00112022	0.0250901
NCU01147		tyrosine decarboxylase	NO	NO	NO	NO	1.28	6.07	10.5809	0.00139186	0.0271779
NCU01149		cupin domain-containing protein	NO	NO	NO	NO	1.44	6.31	16.3376	0.0248821	0.0899497
NCU01154	sub-1	submerged protoperithecia-1	YES	NO	YES	YES	1.36	5.97	9.224	0.00121314	0.0260054
NCU01156		hypothetical protein	NO	NO	NO	NO	1.57	1.71	4.94766	0.00609911	0.0476023
NCU01167		hypothetical protein	YES	NO	NO	NO	1.42	1.96	44.7538	0.0137908	0.0679832
NCU01187	cpc-3	cross pathway control-3	NO	NO	NO	NO	1.1	3.54	5.30419	0.00159039	0.0286276
NCU01195	am-1	amination-deficient	YES	YES	NO	YES	1.12	6.38	188.008	0.0014823	0.0280143
NCU01209		hypothetical protein	NO	NO	NO	NO	1.32	2.56	7.43675	0.0111811	0.062085
NCU01211		hypothetical protein	NO	NO	NO	NO	1.18	5.13	29.5564	0.00880277	0.055148
NCU01235	msp-10	splicing factor 3a subunit 3	NO	NO	NO	NO	1.24	6.25	42.8727	0.0034773	0.0389003
NCU01240		hypothetical protein	YES	NO	NO	YES	1.27	5.89	141.418	0.00947589	0.0573805
NCU01257		hypothetical protein	NO	NO	NO	NO	1.38	2.72	19.2264	0.0257845	0.0916314
NCU01270	rpd	ribose-phosphate pyrophosphokinase II	NO	NO	NO	NO	4.58	3.07	7.31638	0.0055202	0.0466726
NCU01299		hypothetical protein	NO	NO	NO	NO	3.72	2.42	83.4212	0.0299605	0.0986102
NCU01301		60S ribosomal subunit assembly/export protein loc-1	YES	NO	NO	NO	2.29	2.1	17.1442	0.00144088	0.0276535
NCU01309		hypothetical protein	NO	NO	NO	NO	1.11	0.85	9.63002	0.0136881	0.0678944
NCU01320		glutathione S-transferase	NO	NO	NO	NO	2.34	6.79	105.824	0.0078452	0.0526812
NCU01329		hypothetical protein	YES	YES	NO	NO	1.87	0.3	11.4433	0.00242983	0.0341538
NCU01331	crp-75	snRNP and snoRNP protein	YES	NO	NO	NO	1.04	7.25	146.561	0.0272623	0.0938171
NCU01340		hypothetical protein	NO	NO	NO	NO	1.36	5.54	38.986	0.00291347	0.0361651
NCU01348		agmatinase	NO	NO	NO	NO	1.17	2.16	133.122	0.00399103	0.0407119
NCU01356		hypothetical protein	NO	NO	NO	NO	1.04	3.57	15.9949	0.00862664	0.0547998
NCU01374		CutC family protein	NO	NO	NO	NO	1.4	2.54	7.53484	0.0208897	0.081701
NCU01378		acetoacetyl-CoA synthase	NO	NO	NO	NO	2.38	3.39	15.1881	0.018178	0.0767051
NCU01381		hypothetical protein	NO	NO	NO	NO	1.67	2.85	80.2595	0.000835663	0.0228242
NCU01391		hypothetical protein	YES	NO	NO	NO	1.57	5.41	360.991	0.000445953	0.0191532
NCU01393	gh18-10	class III chitinase	NO	NO	NO	NO	1.29	0.3	30.0292	0.0123267	0.0640132
NCU01411		MFS multidrug resistance transporter	YES	NO	NO	NO	1.41	2.33	5.23708	0.00455942	0.0426283
NCU01430		hypothetical protein	YES	NO	NO	NO	1.54	2.99	50.6425	2.9128e-06	0.00248954
NCU01444		rheb small monomeric GTPase RhbA	NO	NO	NO	NO	1.53	5.75	99.8169	0.00177541	0.0304863
NCU01447		hypothetical protein	NO	NO	NO	NO	1.13	3.49	131.131	0.00246036	0.0341538
NCU01458		hypothetical protein	NO	NO	NO	NO	1.47	2.4	20.4034	0.00894066	0.0554906
NCU01459	asl-2	hypothetical protein	YES	NO	NO	YES	1.1	3.45	62.4552	0.00848986	0.0542809
NCU01485	mrp-42	hypothetical protein	NO	NO	NO	NO	1.08	1.16	18.3174	0.00642467	0.048165
NCU01488		hypothetical protein	NO	YES	NO	NO	1.21	5.71	13.3913	0.0289705	0.0967291
NCU01489	hpt-1	hypothetical protein	NO	NO	NO	NO	1.37	1.89	287.527	0.000418217	0.0188627
NCU01493		hypothetical protein	NO	NO	NO	NO	1.22	6.23	4.81216	0.0032473	0.0374923
NCU01520		hypothetical protein	NO	NO	NO	NO	1.21	5.4	4.18595	0.0290152	0.0967961
NCU01524		ribosome biogenesis protein BRX1	NO	NO	NO	NO	1.65	5.85	29.9279	0.0196381	0.079975
NCU01528	gpd-1	glyceraldehyde-3-phosphate dehydrogenase-1	YES	NO	YES	NO	1.28	6.96	5337.5	0.0137661	0.0679496
NCU01535	pex33	hypothetical protein	NO	NO	NO	NO	1.74	6.09	58.82	0.00467127	0.0432927
NCU01572		WD domain-containing protein	NO	NO	NO	NO	1.03	2.22	4.8847	0.00115034	0.0253708
NCU01573		hypothetical protein	NO	NO	NO	NO	1.21	5.27	6.86079	0.0047749	0.0440569
NCU01579		hypothetical protein	NO	NO	NO	NO	1.35	4.23	31.8179	0.000176057	0.0129276
NCU01614		hypothetical protein	NO	NO	NO	NO	1.12	2.87	86.0373	0.00403939	0.0409734
NCU01634	hH4-1	histone H4-1	YES	YES	NO	NO	1.16	5.4	2700.4	0.00582197	0.0470384
NCU01635	hH3	histone H3	YES	NO	NO	NO	1.35	6.33	4835.73	0.00292847	0.0362266
NCU01652		O-acetylhomoserine	NO	NO	NO	NO	1.21	2.59	100.711	0.000129393	0.0121192
NCU01653		hypothetical protein	NO	NO	YES	NO	1.18	2.24	10.0468	0.0108091	0.0612375
NCU01666	ilv-4	acetolactate synthase small subunit	NO	NO	NO	NO	1.11	0.63	201.999	0.0164441	0.0732068
NCU01667	arg-12	arginine-12	NO	NO	NO	NO	1.3	1.37	70.5105	0.0269442	0.0934159
NCU01673		hypothetical protein	NO	NO	NO	NO	1.59	1.26	10.7308	0.00145407	0.0276696
NCU01674	sec17	alpha-soluble NSF attachment protein	NO	NO	NO	NO	1.94	6.33	318.057	0.0112046	0.062085
NCU01678		amine oxidase	NO	NO	NO	NO	1.44	3.31	27.3363	0.00378791	0.0396015
NCU01699		hypothetical protein	NO	NO	NO	NO	1.08	1.9	5.1264	0.00536856	0.0458243
NCU01713	alf1	tubulin-folding cofactor B	NO	NO	NO	NO	2.13	3.97	32.0816	0.000807879	0.0225126
NCU01720		hypothetical protein	YES	NO	NO	NO	1.14	2.46	108.191	0.000172534	0.0129276
NCU01735		hypothetical protein	NO	NO	NO	NO	1.39	4.92	96.9645	0.00814625	0.0532092
NCU01740		histone H2A.Z-specific chaperone chz-1	YES	NO	NO	NO	1.26	2.83	260.341	0.000888701	0.0230551
NCU01742		hypothetical protein	YES	NO	NO	NO	2.15	2.66	15.8013	5.1773e-06	0.00323854
NCU01744	en(am)-2	glutamate synthase	YES	NO	NO	NO	1.69	6.02	13.4244	0.000156198	0.012882
NCU01748		hypothetical protein	NO	NO	NO	NO	1.4	6.7	59.2814	0.0286492	0.0960567
NCU01753		gamma-glutamyltranspeptidase	NO	NO	NO	NO	1.2	1.63	22.5227	0.00315278	0.0373806
NCU01785		hypothetical protein	YES	NO	NO	NO	1.31	6.91	30.6248	0.005718	0.0469312
NCU01810	mic-7	hypothetical protein	YES	NO	YES	NO	1.2	1.23	12.454	0.00651931	0.048322
NCU01816	alc-1	allantoicase-l	YES	NO	NO	NO	1.47	0.44	186.724	0.0282541	0.0957088
NCU01819		hypothetical protein	YES	NO	NO	NO	1.96	2.75	6.8057	0.0207604	0.0814604
NCU01858		chromosome segregation in meiosis protein 3	YES	NO	NO	NO	2.7	5.38	12.7546	0.00366492	0.0395965
NCU01861		short chain dehydrogenase/reductase family	NO	YES	NO	NO	1.8	5.07	211.561	2.34398e-05	0.00754317
NCU01868		MFS maltose permease MalP	NO	NO	NO	NO	1.19	0.32	22.5462	0.00777557	0.0525562
NCU01869		hypothetical protein	NO	NO	NO	NO	2.56	6.39	3.16493	0.00233214	0.0332399
NCU01870		Eno3 protein	NO	NO	NO	NO	1.27	7.01	9.81967	9.74154e-05	0.0108262
NCU01871		hypothetical protein	YES	NO	YES	YES	1.53	5.88	91.0123	0.0021714	0.0327618
NCU01882		purine transporter	NO	NO	NO	NO	1.14	0.05	30.9317	0.0119068	0.0635618
NCU01905		sorbitol dehydrogenase	NO	NO	NO	NO	1.23	0.72	60.9855	0.00663241	0.0487097
NCU01906	gcy-2	GCY protein	NO	NO	NO	NO	1.8	4.09	101.722	2.92857e-05	0.00754317
NCU01911		GDP/GTP exchange factor Sec2p	NO	NO	YES	NO	2.55	3.43	13.8718	0.0117914	0.0633319
NCU01970		DUF718 domain-containing protein	NO	NO	NO	NO	1.22	6.49	52.8807	0.00500289	0.0449527
NCU01972		hypothetical protein	NO	YES	YES	NO	1.31	1.91	9.32375	0.0208528	0.0816485
NCU01976		hypothetical protein	NO	YES	NO	NO	5.87	2.16	5.87785	0.0200337	0.0805259
NCU02001		hypothetical protein	NO	YES	NO	NO	1.15	4.74	35.1663	0.0110666	0.0619177
NCU02008		hypothetical protein	YES	NO	NO	NO	2.68	2.37	18.6988	0.00291226	0.0361651
NCU02010	leu-4	2-isopropylmalate synthase	NO	NO	NO	YES	1.21	5.35	39.9075	0.00417115	0.0414515
NCU02019		FAD dependent oxidoreductase	NO	NO	NO	NO	1.35	5.66	30.1571	0.00261213	0.0345445
NCU02046		hypothetical protein	YES	NO	NO	NO	1.07	4.41	10.2119	0.0101714	0.0594645
NCU02048		VPS9 domain-containing protein	NO	NO	NO	NO	1.05	4.61	8.49713	0.0105448	0.0606936
NCU02061		hypothetical protein	NO	NO	NO	NO	1.59	2.98	15.2356	0.0106236	0.0609344
NCU02098		G/U mismatch-specific DNA glycosylase	YES	NO	NO	NO	1.49	2.19	248.447	0.0198262	0.0802799
NCU02105	rgt-1	tRNA(His) guanylyltransferase	NO	NO	NO	NO	1.09	4.57	20.1401	0.00178413	0.0305632
NCU02122		HCO3	YES	YES	YES	NO	1.3	1.91	24.8319	0.0038531	0.03988
NCU02128		D-arabinitol dehydrogenase	NO	NO	NO	NO	1.27	6.1	28.6603	0.00181797	0.0308271
NCU02136		transaldolase	NO	NO	NO	NO	1.47	3.32	880.642	0.00730941	0.0512181
NCU02138		hypothetical protein	YES	NO	NO	NO	2.31	2.24	127.312	0.0113227	0.062383
NCU02139		annexin ANXC4	NO	NO	NO	NO	1.77	5.39	27.8967	0.00287823	0.0361125
NCU02159		hypothetical protein	NO	NO	NO	NO	1.52	3.13	32.0581	0.00283192	0.0359796
NCU02164		hypothetical protein	NO	NO	NO	NO	1.51	6.39	143.728	0.00463886	0.0431128
NCU02174		hypothetical protein	YES	NO	NO	NO	1.49	6.51	15.8918	0.0120969	0.063746
NCU02175		phosphatidyl inositol-specific phospholipase C	NO	NO	NO	NO	1.11	1.07	33.2194	0.000242232	0.0139758
NCU02179	ldh-3	D-lactate dehydrogenase	YES	YES	NO	NO	1.19	5.93	23.5506	0.0113989	0.0626117
NCU02191		hypothetical protein	YES	YES	NO	NO	1.58	6.95	81.5074	0.00235214	0.0334399
NCU02211		hypothetical protein	YES	NO	NO	NO	1.06	1.93	24.4523	0.0270652	0.0936182
NCU02219		hypothetical protein	YES	NO	NO	NO	1.68	6.19	26.0324	0.00628848	0.0476557
NCU02220		hypothetical protein	YES	NO	NO	NO	1.32	5.93	35.6879	0.00103386	0.0245314
NCU02221		hypothetical protein	NO	NO	NO	NO	3.05	5.97	17.9751	0.00741894	0.0514497
NCU02229		hypothetical protein	NO	NO	NO	NO	1.17	0.84	56.3176	0.0306716	0.0998958
NCU02234	mik-1	MAP kinase kinase kinase	NO	NO	NO	NO	1.11	4.92	3.98677	0.00965173	0.0577691
NCU02244		C2 domain-containing protein	YES	YES	NO	NO	1.25	0.49	16.2404	0.0238876	0.0879416
NCU02252	emp-6	phosphoglycerate mutase	YES	YES	NO	NO	3.24	6.4	696.35	0.026911	0.0934159
NCU02253		hypothetical protein	YES	NO	NO	NO	1.22	1.68	6.15389	0.0178965	0.0762792
NCU02262	mind-3	hypothetical protein	NO	NO	NO	NO	1.45	2.89	17.6838	0.0020377	0.0321414
NCU02265	frq	frequency	YES	YES	YES	YES	1.99	1.87	12.3138	0.00245567	0.0341538
NCU02278		hypothetical protein	NO	YES	NO	NO	1.17	0.72	16.5702	0.000265793	0.0142004
NCU02299		NADP-dependent leukotriene B4 12-hydroxydehydrogenase	NO	NO	NO	NO	1.27	4.86	79.1677	0.00307627	0.0371406
NCU02302	chol-11	phosphatidylserine decarboxylase	NO	NO	NO	NO	1.57	0.87	8.75953	0.000352211	0.0173983
NCU02322		mannose-6-phosphate isomerase	NO	YES	NO	NO	2.93	4.95	52.8877	0.00567152	0.0469312
NCU02325	gua-3	GMP synthase	NO	NO	NO	NO	1.04	1.87	126.716	0.00124647	0.0260054
NCU02326		hypothetical protein	NO	NO	NO	NO	1.28	5.41	3.87836	0.0277604	0.0949304
NCU02329		hypothetical protein	NO	NO	NO	NO	1.22	3.98	21.8845	0.00381501	0.0397025
NCU02336	gt90-2	capsule associated protein	NO	NO	NO	NO	1.41	3.23	6.92877	0.0212971	0.082268
NCU02338		secreted protein	NO	NO	NO	NO	1.2	2.22	81.8074	0.00163412	0.0291114
NCU02348		DNA repair and recombination protein RAD54	NO	NO	NO	NO	1.52	2.74	4.22375	0.0182875	0.0768
NCU02361		formamidase	NO	NO	NO	NO	1.44	6.62	6.22415	0.0070582	0.0503773
NCU02364		C2H2 finger domain-containing protein	YES	NO	NO	NO	1.45	6.27	180.721	0.00862887	0.0547998
NCU02369	gh28-1	polygalacturonase	NO	NO	NO	NO	1.18	6.35	1594	7.04515e-05	0.0102025
NCU02370		hypothetical protein	NO	NO	NO	NO	1.84	6.41	177.273	0.00584141	0.0470707
NCU02371	rbd2	rhomboid protein 2	NO	NO	NO	NO	1.53	4.05	29.157	0.0178834	0.0762716
NCU02378		integral membrane protein	NO	NO	NO	NO	1.15	2.03	25.3752	0.000438071	0.0191477
NCU02397	ilv-5	pyruvate decarboxylase	NO	NO	NO	NO	1.55	2.76	94.5149	0.00311389	0.0371811
NCU02400		metacaspase-1B	NO	YES	NO	NO	1.24	2.28	43.833	0.000441902	0.0191532
NCU02403		ubiquinone biosynthesis protein COQ9	YES	NO	NO	NO	1.6	6.13	166.141	0.0177476	0.0760575
NCU02416		Phospholipid:diacylglycerol acyltransferase	NO	NO	NO	NO	1.41	5.94	40.4396	0.0139459	0.0682758
NCU02430	met-7	cystathionine gamma-synthase	NO	NO	NO	NO	1.46	6.12	57.1936	0.00257766	0.0345301
NCU02435	hH2B	histone H2B	NO	NO	NO	NO	1.1	6.19	1758.42	0.00186437	0.0311245
NCU02437	hH2A	histone H2A	NO	NO	NO	NO	1.08	2.21	2470.57	0.000948377	0.023915
NCU02465		hypothetical protein	YES	NO	NO	NO	1.39	6.86	5.4253	0.000656329	0.0214183
NCU02466	apg-14	SVP1-like protein 2	NO	NO	NO	NO	1.06	1.34	55.6688	0.00844483	0.054137
NCU02505	suc	succinate	YES	NO	NO	NO	2.22	2.08	88.4761	0.00180025	0.0306235
NCU02512		hypothetical protein	NO	NO	NO	NO	1.37	3.4	4.6258	0.0214729	0.0826373
NCU02517	coq-4	hypothetical protein	NO	NO	NO	NO	1.2	1.71	5.80803	0.0284174	0.0957692
NCU02519		hypothetical protein	NO	NO	NO	NO	1.55	5.72	19.0852	0.00585498	0.0471003
NCU02550	gh36-1	alpha-galactosidase	NO	NO	NO	NO	1.49	5.82	14.4003	0.00123899	0.0260054
NCU02559		hypothetical protein	YES	NO	NO	NO	1.39	5.55	49.7167	0.00660052	0.0485249
NCU02568		hypothetical protein	NO	NO	NO	NO	1.42	6.09	6.07525	0.00830934	0.0536019
NCU02582	sor-4	sorbose-resistant-4	NO	NO	NO	NO	1.06	3.87	15.2715	0.0196389	0.079975
NCU02591		glycerol:H+ symporter	NO	NO	NO	NO	1.73	3.51	27.555	0.0135311	0.067231
NCU02596		hypothetical protein	YES	NO	NO	YES	1.15	4.88	228.637	0.000600653	0.020963
NCU02603		oxidoreductase	NO	YES	NO	NO	1.51	2.1	83.906	0.000664874	0.0214487
NCU02605	rpo-14	DNA-directed RNA polymerase I/II/III subunit 10	NO	YES	NO	NO	1.42	6.17	214.354	0.00154726	0.0282962
NCU02610	dyn-1	dynein light chain type 1	YES	NO	NO	NO	2.05	2.22	168.996	0.00994604	0.0586995
NCU02624	erg-8	cytochrome P450 51	NO	YES	NO	NO	1.2	5.38	53.9708	0.00731484	0.0512181
NCU02627		hypothetical protein	YES	NO	NO	YES	1.08	0.59	18.3439	0.012109	0.063746
NCU02636	pex4	ubiquitin conjugating enzyme	YES	YES	NO	NO	1.21	5.66	97.2079	0.0115993	0.0631089
NCU02637		hypothetical protein	YES	YES	NO	NO	1.57	6.61	139.425	0.00289591	0.0361125
NCU02640	rrn-1	hypothetical protein	NO	NO	NO	NO	1.44	7.12	48.8335	0.000185294	0.0129276
NCU02651		hypothetical protein	NO	NO	NO	NO	1.44	0.13	22.5021	0.00165901	0.0291114
NCU02654		glycosyl hydrolase family 88	NO	NO	NO	NO	1.53	0.51	17.0018	0.00695997	0.0501467
NCU02664		hypothetical protein	YES	NO	NO	NO	1.09	4.74	4.20714	0.0267567	0.093222
NCU02665		diacylglycerol O-acyltransferase	YES	YES	YES	NO	1.28	1.51	27.6566	0.00322922	0.0374923
NCU02700		hypothetical protein	NO	NO	NO	NO	1.05	5.21	25.0916	0.0227774	0.0853992
NCU02706	sna-2	protein transporter GOS1	NO	YES	NO	NO	1.17	6.24	37.9261	0.0162052	0.0727269
NCU02713	csp-1	conidial separation-1	YES	NO	YES	NO	1.61	2.71	40.3796	0.0304159	0.0993477
NCU02741	mei-3	MEI3	NO	NO	NO	NO	1.27	5.72	23.987	0.00066812	0.0214487
NCU02754	ckb-2	casein kinase II subunit beta-2	NO	YES	NO	NO	1.3	5.16	116.836	0.0022789	0.0330693
NCU02755		PAP2 domain-containing protein	YES	NO	NO	NO	1.29	1.56	74.2326	0.000393374	0.0184581
NCU02764	R	Round spore	YES	NO	NO	NO	1.34	6.05	9.76639	0.00220808	0.0327862
NCU02772		hypothetical protein	NO	NO	NO	NO	1.2	2.6	18.1375	0.00240491	0.0339687
NCU02783		general amino-acid permease GAP1	NO	NO	NO	NO	1.37	2.39	10.3009	0.0298141	0.0985267
NCU02785	aro-8	phospho-2-dehydro-3-deoxyheptonate aldolase	NO	NO	NO	NO	2.95	3.56	42.0392	0.00954697	0.0574731
NCU02799		hypothetical protein	NO	NO	NO	NO	1.77	3.51	3.09727	0.00350557	0.0389597
NCU02802	arg-13	mitochondrial ornithine carrier protein	NO	NO	NO	NO	1.17	3.18	18.3643	0.0229753	0.0859428
NCU02811	ham-8	hypothetical protein	YES	YES	NO	NO	1.61	5.14	182.531	0.0125756	0.0646148
NCU02819		high mobility group protein	YES	NO	YES	YES	1.2	0.18	16.6223	0.00185076	0.0311134
NCU02826	trm-16	sodium/calcium exchanger protein	YES	NO	NO	NO	2.24	1.77	3.47819	0.00611003	0.0476023
NCU02849		hypothetical protein	NO	NO	NO	NO	1.16	7.27	8.27957	0.000653922	0.0214183
NCU02850		alcohol dehydrogenase	NO	NO	NO	NO	1.24	5.83	7.08429	0.0263235	0.0923372
NCU02883		hypothetical protein	YES	YES	NO	YES	1.49	3.85	17.4408	0.0118984	0.0635618
NCU02885		hypothetical protein	NO	NO	NO	NO	1.4	3.19	35.9345	0.023396	0.0870165
NCU02890		hypothetical protein	NO	NO	NO	NO	1.28	5.17	46.6531	0.00420267	0.0415117
NCU02910		hypothetical protein	NO	NO	NO	NO	1.11	5.68	5.43673	0.00212286	0.032578
NCU02913		DNA repair protein rad5	NO	NO	NO	NO	1.22	6.49	11.0303	0.00248192	0.0341538
NCU02932		hypothetical protein	YES	YES	NO	NO	1.17	6.54	745.063	0.0125857	0.0646148
NCU02934		hypothetical protein	NO	YES	NO	NO	1.12	7.03	7.63893	0.000588074	0.020963
NCU02935	cg121	cgi-121	NO	NO	NO	NO	1.17	1.86	17.459	0.01459	0.069638
NCU02948	ncw-4	non-anchored cell wall protein-4	YES	NO	NO	NO	1.07	5.32	1342.16	0.0142077	0.0688152
NCU02949		hypothetical protein	NO	NO	NO	NO	1.21	5.02	8.8482	0.0040652	0.041004
NCU02950		hypothetical protein	YES	YES	NO	NO	1.21	6.31	61.8159	0.0015016	0.0280444
NCU02969		alkaline ceramidase	NO	YES	NO	NO	2.85	6.34	7.71889	0.0211256	0.0821338
NCU02975		hypothetical protein	NO	NO	NO	NO	1.26	2.05	9.33202	0.00311056	0.0371811
NCU03009	djc-2	zuotin	NO	NO	NO	NO	1.05	3.47	75.6556	0.020124	0.0805259
NCU03010	lys-3	L-aminoadipate-semialdehyde dehydrogenase large subunit	NO	NO	NO	NO	1.16	1.45	15.9544	0.0252091	0.0906773
NCU03013	acw-10	anchored cell wall protein-10	NO	YES	NO	NO	1.37	2.66	100.478	0.0179414	0.0762932
NCU03016		hypothetical protein	NO	NO	NO	NO	1.18	3.76	5.19221	0.0216817	0.0830423
NCU03018	rbg-9	small nucleolar ribonucleoprotein complex subunit	NO	NO	NO	NO	1.17	2.7	9.33463	0.0103514	0.0601082
NCU03022		F-box domain-containing protein	NO	YES	NO	NO	1.26	2.2	25.1703	2.92278e-05	0.00754317
NCU03035		hypothetical protein	YES	NO	YES	YES	1.6	5.67	27.9184	0.0295777	0.0979856
NCU03037		hypothetical protein	NO	NO	NO	NO	1.23	6.59	17.0084	0.000398568	0.0184581
NCU03051	rbg-12	WD domain-containing protein	YES	NO	NO	NO	1.36	6.08	5.7236	0.0113569	0.0625239
NCU03054		hypothetical protein	YES	YES	NO	NO	1.36	2.39	31.8248	0.00148662	0.0280143
NCU03092		nuclear localization sequence binding protein	NO	NO	NO	NO	1.11	1.92	44.7279	0.00192991	0.0316103
NCU03101		hypothetical protein	YES	NO	NO	NO	1.29	6.26	18.7977	0.00417848	0.0414515
NCU03108		glutamate carboxypeptidase	YES	NO	NO	NO	1.13	1.6	134.183	0.0225544	0.0849675
NCU03110		hypothetical protein	NO	NO	NO	NO	2.23	2.34	16.7264	0.00368712	0.0396015
NCU03121		hypothetical protein	NO	NO	NO	NO	1.15	4.01	6.21318	0.00480135	0.0440815
NCU03133		hypothetical protein	NO	NO	NO	NO	1.19	2.54	19.2021	0.00893387	0.0554906
NCU03139	his-3	histidine-3	YES	NO	NO	NO	1.18	6.28	74.3235	0.00541219	0.0460835
NCU03147		assembly factor cbp-4	NO	NO	NO	NO	1.15	2.36	89.0813	0.00587727	0.047119
NCU03151		peroxisomal membrane protein	NO	NO	YES	NO	1.16	0.46	887.379	0.0043498	0.0418745
NCU03166	ad-3A	phosphoribosylaminoimidazole-succinocarboxamide synthase	NO	NO	NO	NO	1.27	5.87	200.15	0.00742136	0.0514497
NCU03171		small oligopeptide transporter	NO	NO	NO	NO	1.41	1.42	20.5047	0.0122722	0.0639822
NCU03177		sco1	YES	NO	NO	NO	1.4	1.25	41.4756	0.000537384	0.0207252
NCU03188	alo-1	"sugar 1,4-lactone oxidase"	NO	NO	NO	NO	1.36	3.85	67.812	0.000157185	0.012882
NCU03205		hypothetical protein	YES	NO	NO	NO	1.06	6.24	31.9003	0.0112247	0.062085
NCU03207	nup-16	ran GTPase activating protein 1	YES	NO	NO	NO	1.65	4.1	57.5193	0.00140136	0.0272416
NCU03216		adenylate kinase	NO	NO	NO	NO	2.6	3.86	74.6292	0.00815254	0.0532092
NCU03222		hypothetical protein	YES	NO	NO	YES	1.43	6.44	722.819	1.40906e-05	0.00564563
NCU03239		hypothetical protein	NO	YES	NO	NO	1.72	6.61	22.4656	0.0104482	0.0604269
NCU03241	fkr-4	FK506-binding protein 4	NO	NO	NO	NO	1.13	1.21	85.4765	0.01999	0.0805259
NCU03245		hypothetical protein	YES	NO	NO	NO	1.25	5.65	136.29	0.00232743	0.0332385
NCU03257	tam-1	ammonium transporter MEP1	YES	NO	NO	YES	1.21	0.91	158.713	0.00827294	0.0535107
NCU03271		hypothetical protein	YES	NO	YES	NO	1.18	1.83	5.81589	7.36232e-05	0.0102025
NCU03273		NF-X1 finger transcription factor	NO	NO	YES	NO	2.22	5.78	4.83195	0.011178	0.062085
NCU03274		hypothetical protein	YES	NO	NO	NO	1.27	7.04	36.6932	0.000580562	0.020963
NCU03278		protein-ER retention protein	NO	NO	NO	NO	1.48	6.18	13.8606	0.00379758	0.0396015
NCU03279		hypothetical protein	NO	NO	NO	NO	1.07	2.72	5.10916	0.0234312	0.0870165
NCU03289	efr3	hypothetical protein	NO	NO	NO	NO	1.02	0.22	47.6659	0.00288317	0.0361125
NCU03293		hypothetical protein	YES	NO	NO	YES	1.36	5.53	239.944	0.00154534	0.0282962
NCU03297	ccp-1	cytochrome c peroxidase	YES	YES	NO	NO	1.34	6.65	89.5824	0.0140809	0.0685235
NCU03315		hypothetical protein	NO	NO	NO	NO	1.04	2.59	50.8316	0.00328696	0.037688
NCU03323		hypothetical protein	NO	NO	NO	NO	1.2	5.43	24.0942	0.00105968	0.0247312
NCU03347	nic-4	kynurenine-oxoglutarate transaminase 1	NO	NO	NO	NO	1.26	4.93	62.7034	0.025913	0.0916999
NCU03350	xdh-1	xanthine dehydrogenase	NO	NO	NO	NO	1.22	3.11	6.64944	0.0152928	0.0714145
NCU03385		hypothetical protein	NO	NO	NO	NO	1.1	5.21	44.5772	0.0123632	0.0640957
NCU03388		stomatin family protein	NO	NO	YES	NO	1.14	7.19	29.7153	0.00574804	0.0469541
NCU03392		hypothetical protein	NO	NO	NO	NO	1.09	6.04	7.46361	0.00343975	0.0386409
NCU03394	mrp-15	ribosomal protein S15	NO	NO	NO	NO	1.11	6	49.7374	0.00953188	0.0574526
NCU03405	dash-2	hypothetical protein	NO	NO	NO	NO	1.1	2.13	35.634	0.000805863	0.0225126
NCU03415	cbs-3	aldehyde dehydrogenase	YES	YES	NO	NO	1.09	6.09	15.3823	0.00120966	0.0260054
NCU03437		hypothetical protein	NO	NO	NO	NO	1.5	6.27	4.61347	0.016753	0.0740681
NCU03451		hypothetical protein	NO	NO	NO	NO	1.17	6.27	71.9155	0.00717651	0.0507422
NCU03482	hel-1	RuvB-like helicase 1	NO	NO	NO	NO	1.27	7.05	24.0914	0.00727608	0.0510732
NCU03488	pyr-4	pyrimidine-4	YES	NO	NO	YES	1.08	7.15	203.436	0.00018426	0.0129276
NCU03504	gsl-17	sphingosine-1-phosphate phosphohydrolase	NO	YES	NO	NO	1.08	3.9	26.5107	0.00145227	0.0276696
NCU03506		hypothetical protein	NO	NO	NO	NO	1.14	0.79	95.4553	0.00144762	0.0276696
NCU03507		hypothetical protein	NO	NO	NO	NO	1.29	5.97	13.3367	0.00964893	0.0577691
NCU03528		DNA polymerase delta subunit 4	NO	NO	NO	NO	1.25	3.66	56.7163	0.00289824	0.0361125
NCU03530	acw-6	anchored cell wall protein-6	YES	NO	NO	NO	1.2	4.65	418.971	0.00121277	0.0260054
NCU03551		hypothetical protein	YES	NO	NO	NO	1.27	5.58	7.72937	0.0070914	0.0503773
NCU03557		amino-acid N-acetyltransferase subunit Mak10	NO	NO	NO	NO	1.27	2.8	7.20449	0.0101757	0.0594645
NCU03569		hypothetical protein	YES	NO	NO	NO	2.97	2.4	51.5389	0.00567398	0.0469312
NCU03575		isoleucyl-tRNA synthetase	NO	NO	NO	NO	1.2	3.53	23.1517	0.0202027	0.0806266
NCU03597	pola-2	DNA polymerase alpha/primase associated subunit	NO	NO	NO	NO	1.18	2.1	10.5921	0.0223457	0.0845082
NCU03604		hypothetical protein	NO	YES	NO	NO	1.18	3.08	22.6389	0.0261944	0.0923185
NCU03606	rpa-1	replication factor-A protein 1	NO	NO	NO	NO	1.23	5.7	40.4397	0.0020415	0.0321414
NCU03607		threonine dehydratase catabolic	NO	NO	NO	NO	1.06	3.65	65.0354	0.0123021	0.0639822
NCU03625		small nuclear ribonucleoprotein Sm D3	NO	NO	NO	NO	1.16	2.73	74.4529	0.00584121	0.0470707
NCU03626		hypothetical protein	NO	NO	NO	NO	1.1	0.21	6.60575	0.0233598	0.0870165
NCU03629		hypothetical protein	YES	NO	NO	NO	1.68	6	97.2031	0.00875873	0.0551204
NCU03641	gh3-1	beta-glucosidase 2	YES	NO	NO	YES	1.06	1.55	29.3413	1.67277e-05	0.00623392
NCU03646		hypothetical protein	NO	NO	NO	NO	1.34	3.17	55.2143	0.00100313	0.0242771
NCU03651		NADP-dependent malic enzyme	YES	NO	NO	YES	1.49	6.21	86.0794	0.000530137	0.0206504
NCU03659	prk-3	serine/threonine-protein kinase	NO	NO	NO	NO	1.41	3.1	38.8079	0.0242886	0.0886162
NCU03675		hypothetical protein	YES	NO	NO	NO	1.19	2.4	4.54857	0.0107058	0.0611322
NCU03679		hypothetical protein	NO	NO	NO	NO	1.29	2.97	170.368	0.0204648	0.0808724
NCU03684		hypothetical protein	YES	NO	NO	NO	1.17	2.74	63.9292	0.000220587	0.0135972
NCU03698		hypothetical protein	NO	NO	NO	NO	1.59	3.07	14.102	0.0111938	0.062085
NCU03699		zinc finger containing protein	NO	NO	NO	NO	1.69	6.04	17.582	0.00869125	0.0549075
NCU03702	rbg-16	rRNA 2'-O-methyltransferase fibrillarin	NO	NO	NO	NO	1.52	2.72	186.367	0.00328699	0.037688
NCU03715	kin-3	kinesin-3	NO	NO	NO	NO	1.05	5.47	4.11438	0.0301664	0.0988858
NCU03717		translation initiation factor 4E	NO	NO	NO	NO	1.87	2.78	114.637	0.000681363	0.0214585
NCU03735		hypothetical protein	YES	YES	NO	NO	1.21	6.44	43.544	0.00646774	0.0481884
NCU03736		hypothetical protein	NO	NO	NO	NO	1.16	5.59	49.394	0.00309552	0.0371462
NCU03742		hypothetical protein	YES	NO	YES	NO	1.14	1.64	30.3121	0.00189083	0.0312768
NCU03752		EBP domain-containing protein	YES	NO	YES	NO	1.48	2.08	56.8236	0.00737206	0.0513813
NCU03753	ccg-1	clock controlled protein CCG-1	YES	NO	NO	NO	1.07	3.41	27376.1	2.62133e-05	0.00754317
NCU03755		flavin dependent monooxygenase	NO	NO	NO	NO	1.15	1.75	82.226	0.00626557	0.0476157
NCU03763	pold-2	DNA polymerase delta subunit 2	NO	NO	NO	NO	1.09	3.01	13.228	0.0078051	0.0526079
NCU03768		lysophospholipase	YES	NO	NO	NO	1.62	2.37	56.1811	0.000803248	0.0225126
NCU03769	naf-2	hypothetical protein	NO	YES	NO	NO	1.26	6.4	42.3938	0.00751867	0.0516425
NCU03771		phosphatidate cytidylyltransferase	YES	NO	NO	NO	1.26	2.51	33.6751	1.84498e-06	0.00190086
NCU03773		hypothetical protein	YES	NO	NO	NO	1.42	3.49	214.085	0.00636012	0.0480809
NCU03796		pyruvate dehydrogenase kinase	NO	NO	NO	NO	2.29	1.23	36.5635	0.0012143	0.0260054
NCU03802	cbs-1	trimethyllysine dioxygenase	NO	YES	NO	NO	1.08	4.15	9.73524	6.97096e-05	0.0102025
NCU03805		hypothetical protein	NO	NO	NO	NO	2.01	2.2	27.4033	0.0086887	0.0549075
NCU03813	fdh	formate dehydrogenase	NO	NO	NO	NO	1.11	2.95	159.721	0.0175598	0.0756973
NCU03824		hypothetical protein	NO	NO	NO	NO	1.37	0.96	14.9629	0.0139415	0.0682758
NCU03836	gpe-1	O-sialoglycoprotein endopeptidase	YES	NO	NO	NO	1.39	2	48.6139	0.00213958	0.0326229
NCU03852		GTPase activating protein	NO	NO	NO	NO	1.41	7.08	8.03158	0.00407084	0.041004
NCU03858		hypothetical protein	YES	NO	NO	NO	1.16	2.61	61.4418	0.0184171	0.0771066
NCU03873		hypothetical protein	NO	NO	NO	NO	1.02	5.08	169.047	0.00935243	0.0569676
NCU03922	erg-13	hydroxymethylglutaryl-CoA synthase	YES	NO	NO	NO	1.26	6.63	367.164	0.000785645	0.0223955
NCU03968		hypothetical protein	YES	NO	YES	NO	1.49	6.59	8.71989	0.00560858	0.0469312
NCU03969		hypothetical protein	YES	NO	NO	NO	1.46	5.85	30.6547	0.0128979	0.0653229
NCU04005	prk-7	casein kinase-1b	YES	NO	YES	YES	2.27	2.45	220.545	0.00371518	0.0396015
NCU04017	hpo	heterochromatin protein	NO	NO	NO	NO	1.3	5.82	31.9485	0.00931816	0.0568743
NCU04025		hypothetical protein	NO	NO	NO	NO	1.49	6.5	7.52042	0.00604211	0.0476023
NCU04030		hypothetical protein	NO	NO	NO	NO	1.82	6.56	25.5451	0.000686744	0.0215339
NCU04039		GNAT family N-acetyltransferase	NO	NO	NO	NO	1.3	6.12	97.9844	0.00943007	0.0572472
NCU04041	drh-14	ATP-dependent RNA helicase mak-5	NO	NO	NO	NO	1.47	2.05	10.5584	0.000456786	0.0191532
NCU04042		hypothetical protein	NO	NO	NO	NO	1.82	6.56	44.7825	0.000857538	0.0229256
NCU04045		hypothetical protein	NO	NO	NO	NO	3.4	6.24	28.9392	0.0156807	0.0717672
NCU04046		hypothetical protein	NO	NO	NO	NO	1.13	1.74	103.263	0.0138961	0.0682226
NCU04049		hypothetical protein	YES	NO	NO	NO	1.07	6.3	30.0495	0.00470655	0.0435175
NCU04065	trm-7	potassium channel protein	NO	NO	NO	NO	1.14	5.51	7.71401	0.00115602	0.0254183
NCU04066		hypothetical protein	NO	NO	NO	NO	1.16	6.02	3.72984	0.00622581	0.0476157
NCU04077	cys-2	assimilatory sulfite reductase	NO	NO	NO	NO	1.16	3.1	26.9585	0.00824577	0.0534308
NCU04085		hypothetical protein	NO	NO	NO	NO	1.07	2.16	2.90869	0.00963758	0.0577691
NCU04126		hypothetical protein	NO	NO	NO	NO	1.15	6.69	3.28753	0.0161815	0.0727111
NCU04131		hypothetical protein	NO	NO	NO	NO	1.86	0.18	16.5656	0.0246669	0.0895334
NCU04136		transcription initiation factor TFIID subunit	YES	NO	NO	NO	1.54	1.05	19.9068	0.0197578	0.0802031
NCU04150		ribosomal large subunit biogenesis protein MAK16	NO	NO	NO	NO	1.35	4.68	35.6637	0.00649048	0.0481884
NCU04155		exosome component 1	YES	NO	NO	NO	1.33	6.68	17.9937	0.00510704	0.0449946
NCU04159	rbg-22	DUF652 domain-containing protein	YES	NO	NO	NO	1.31	5.36	20.0958	0.01461	0.0696413
NCU04165		low-temperature viability protein ltv1	NO	NO	NO	NO	1.09	5.23	24.5902	0.00227277	0.0330693
NCU04197		CipC protein	NO	YES	NO	NO	1.33	1.48	778.052	0.00801573	0.0529565
NCU04211		hypothetical protein	NO	NO	NO	NO	1.12	6.05	17.1248	0.000912725	0.0234768
NCU04223		hypothetical protein	NO	NO	NO	NO	1.23	5.05	3.50193	0.00533156	0.0456665
NCU04230	acu-3	isocitrate lyase	NO	NO	NO	NO	1.33	6.38	22.0617	0.00766235	0.0521329
NCU04237		phosphopantothenoylcysteine decarboxylase	NO	NO	NO	NO	1.31	2.01	33.7717	0.00512972	0.0449946
NCU04243	rbg-15	U3 small nucleolar ribonucleoprotein IMP4	YES	NO	NO	NO	1.72	5.83	13.4778	0.0050951	0.0449946
NCU04247	ro-4	centractin	NO	NO	NO	NO	1.2	6.45	29.4464	0.00136331	0.0270481
NCU04251	chs-3	chitin synthase 3	NO	NO	NO	NO	1.53	6.7	31.5476	0.00941559	0.0572472
NCU04264		extracellular developmental signal biosynthesis protein FluG	NO	NO	NO	NO	1.1	3.87	32.8351	0.0019371	0.0316103
NCU04266		hypothetical protein	NO	NO	NO	NO	2.23	1.52	736.258	1.39785e-06	0.00168021
NCU04270		hypothetical protein	NO	NO	NO	NO	1.35	5.9	11.0192	0.017333	0.0753955
NCU04275	mus-11	mutagen sensitive-11	NO	NO	NO	NO	1.35	5.33	6.84843	0.0154754	0.0714145
NCU04277	thr-4	homoserine kinase	NO	NO	NO	NO	1.67	4.75	28.3111	0.000411471	0.0187818
NCU04292	val-1	branched-chain-amino-acid aminotransferase	YES	NO	NO	NO	23.03	5.46	19.0478	0.0068519	0.0497463
NCU04295		transcription factor	YES	NO	YES	NO	1.67	2.37	23.0493	0.000144889	0.0124397
NCU04300		hypothetical protein	NO	NO	NO	NO	1.46	5.88	11.8031	0.00132789	0.0265569
NCU04303	asn-1	asparagine synthetase 2	NO	NO	NO	NO	1.31	5.03	21.6248	0.00528159	0.045468
NCU04306		methionine aminopeptidase 2B	YES	NO	NO	NO	1.03	3.45	108.836	0.0166151	0.0736665
NCU04315		dre-2	YES	YES	NO	YES	1.85	6.99	34.863	0.000702612	0.0217478
NCU04336	mrp-28	60S ribosomal protein L19	YES	NO	NO	NO	1.08	4.11	106.633	0.000575863	0.020963
NCU04338	hH4v	hypothetical protein	NO	NO	NO	NO	1.14	6.89	88.2095	0.0139537	0.0682758
NCU04340		acetyltransferase	YES	NO	NO	NO	1.25	5.27	22.8173	0.00257509	0.0345301
NCU04350	chs-7	chitin synthase 6	YES	NO	NO	NO	1.21	7.03	24.0337	0.00629066	0.0476557
NCU04352	chs-5	chitin synthase C	YES	NO	NO	NO	1.3	3.16	28.1128	0.00261671	0.0345445
NCU04360		hypothetical protein	NO	NO	NO	NO	1.47	3.29	33.4352	0.00265945	0.0347463
NCU04371	fkr-3	peptidyl-prolyl cis-trans isomerase fkr-3	YES	NO	NO	NO	1.35	2.33	52.8711	0.00232648	0.0332385
NCU04374		MFS transporter	NO	NO	NO	NO	1.17	5.59	4.46861	0.0198605	0.0803119
NCU04386		hypothetical protein	NO	NO	NO	NO	1.18	6.15	4.34144	0.0207045	0.0813609
NCU04395	gh30-1	glycosyl hydrolase family 30-1	NO	NO	NO	NO	2.1	2.55	39.0016	0.00323082	0.0374923
NCU04401		fructose-bisphosphate aldolase	NO	NO	NO	NO	1.76	2.88	6.96125	0.0144498	0.0692228
NCU04405		mago nashi protein	NO	NO	NO	NO	1.06	5.64	248.268	0.00436002	0.0418745
NCU04426	div-4	cell division protein kinase	YES	YES	NO	NO	1.2	5.45	23.2666	0.020171	0.0805697
NCU04430		leupeptin-inactivating enzyme 1	NO	NO	NO	NO	1.05	3.2	73.8302	0.000250427	0.014144
NCU04435	aap-22	general amino acid permease AGP3	YES	NO	NO	NO	1.49	4.86	60.3731	0.00101313	0.0244371
NCU04442		GAL10	YES	NO	NO	NO	1.35	6.28	115.68	0.00420408	0.0415117
NCU04443		quinone oxidoreductase	NO	NO	NO	NO	1.25	1.74	200.961	0.000265814	0.0142004
NCU04451		hypothetical protein	NO	NO	NO	NO	1.06	3.99	7.65064	4.84977e-05	0.00956359
NCU04461		transmembrane domain-containing protein	YES	NO	NO	NO	1.36	1.8	144.004	0.00116969	0.0256408
NCU04482		hypothetical protein	NO	NO	NO	NO	1.2	5.32	11.6208	0.00797213	0.0528933
NCU04491		hypothetical protein	NO	NO	NO	NO	2.11	3.04	251.877	0.00012849	0.0121192
NCU04493		hypothetical protein	YES	YES	NO	YES	1.8	3.71	321.09	0.0297693	0.0984393
NCU04495		C-type cyclin	NO	YES	NO	NO	1.11	4.64	10.4625	0.0262412	0.0923185
NCU04496		hypothetical protein	NO	YES	NO	NO	1.52	3.8	40.8249	0.00618745	0.0476157
NCU04502		hypothetical protein	YES	NO	YES	YES	1.26	5.41	2616.36	0.00542299	0.046121
NCU04510	gcy-3	aldose reductase	NO	YES	NO	NO	1.4	7.14	679.365	0.00362332	0.0394873
NCU04516		hypothetical protein	YES	NO	NO	NO	1.2	5.36	425.515	0.00215181	0.0326339
NCU04522		hypothetical protein	NO	NO	NO	NO	1.53	1.62	71.393	0.00992613	0.0586767
NCU04525		hypothetical protein	NO	YES	NO	NO	1.1	6.31	22.5475	0.0043086	0.0418745
NCU04532		hypothetical protein	YES	YES	NO	YES	1.13	4.14	5.47246	0.00504148	0.0449527
NCU04533	app	abundant perithecial protein	NO	NO	NO	NO	1.24	2.67	49.7154	0.0171108	0.0750173
NCU04539		L-lactate dehydrogenase	NO	NO	NO	NO	1.83	6.25	26.8433	0.00105348	0.0246678
NCU04554	gh18-5	endochitinase 1	NO	NO	NO	NO	1.15	4.97	147.804	0.00221339	0.0327862
NCU04557		hypothetical protein	NO	YES	NO	NO	1.07	2.12	31.8099	0.0123958	0.0640957
NCU04560		hypothetical protein	NO	NO	NO	NO	1.67	6.19	4.45587	0.0012495	0.0260054
NCU04569		5-oxoprolinase	NO	NO	NO	NO	1.16	6.33	26.5084	0.00139432	0.0271779
NCU04621		lipoxygenase	YES	YES	NO	YES	1.21	5.67	6.19218	0.00442686	0.0421281
NCU04622		hypothetical protein	NO	YES	NO	NO	1.17	3.18	28.3124	0.00898076	0.0555959
NCU04637		BAR adaptor protein RVS167	YES	NO	NO	NO	1.06	4.69	49.182	0.0250235	0.0901447
NCU04645		DUF124 domain-containing protein	YES	NO	NO	NO	1.51	5.45	71.4508	0.00571055	0.0469312
NCU04646	dnp-2	DNA primase large subunit	NO	NO	NO	NO	1.17	3.51	11.3327	0.00892238	0.0554786
NCU04647		actin binding protein	NO	NO	NO	NO	1.24	5.33	50.7236	0.00210665	0.032578
NCU04648		glutamine-dependent NAD(+) synthetase	NO	NO	NO	NO	1.13	5.64	36.521	0.00432144	0.0418745
NCU04653		LCCL domain-containing protein	NO	YES	NO	NO	1.27	3.74	11.6363	0.00783106	0.0526352
NCU04657		1-aminocyclopropane-1-carboxylate deaminase	NO	NO	NO	NO	1.46	0.9	6.10701	0.0142752	0.0689928
NCU04672		MatE family transporter	NO	NO	NO	NO	1.28	7.22	9.61376	0.00740595	0.0514497
NCU04675		hypothetical protein	NO	NO	NO	NO	1.29	1.63	682.586	1.72876e-05	0.00623392
NCU04721		neutral ceramidase	NO	NO	NO	NO	1.29	4.46	17.1939	0.0189152	0.0784086
NCU04725	ce9-1	N-acetylglucosamine-6-phosphate deacetylase	NO	NO	NO	NO	1.39	1.58	2.5682	0.00289921	0.0361125
NCU04741	dash-7	hypothetical protein	YES	NO	NO	NO	1.1	1.62	7.85396	0.0163252	0.0729134
NCU04768		electron transfer flavoprotein-ubiquinone oxidoreductase	NO	NO	NO	NO	1.55	2.09	17.9441	0.00369875	0.0396015
NCU04773		hypothetical protein	NO	NO	NO	NO	2.08	5.26	22.9474	0.020865	0.0816485
NCU04775	nnt-1	nicotinamide N-methyltransferase	NO	NO	NO	NO	1.03	6.18	23.443	0.0115508	0.0631009
NCU04776		hypothetical protein	NO	NO	NO	NO	1.15	7.32	8.91124	0.0225737	0.0849696
NCU04795		hypothetical protein	NO	NO	NO	NO	1.1	4.28	6.25406	0.00193729	0.0316103
NCU04805		hypothetical protein	YES	NO	NO	NO	1.32	2.11	44.756	0.00600606	0.0475474
NCU04823		NADP-dependent alcohol dehydrogenase C	NO	NO	NO	NO	1.09	1.31	33.4373	9.61582e-06	0.00433433
NCU04830		hypothetical protein	YES	NO	YES	NO	1.25	2.36	14.641	0.0215798	0.0829163
NCU04844		hypothetical protein	NO	NO	YES	NO	1.17	6.54	9.01366	0.0106641	0.0609424
NCU04880		hypothetical protein	NO	YES	NO	NO	1.28	6.9	20.6294	4.90645e-05	0.00956359
NCU04887	gt71-1	hypothetical protein	NO	NO	NO	NO	1.19	2.27	18.9762	0.000217029	0.0135972
NCU04897		hypothetical protein	YES	NO	NO	NO	1.41	2.38	3.3234	0.0249756	0.0900993
NCU04908		hypothetical protein	YES	YES	NO	YES	1.68	6.02	72.761	0.00130398	0.0264165
NCU04910		hypothetical protein	YES	NO	NO	YES	2.06	6.08	283.718	0.0297303	0.0984006
NCU04914		hypothetical protein	NO	NO	NO	NO	1.06	7.33	20.5731	0.027851	0.0950998
NCU04923	gcy-1	Gld1	YES	YES	NO	NO	3.8	4.04	218.41	0.000503621	0.0200669
NCU04942	aap-7	methionine permease	NO	NO	NO	NO	1.37	2.65	3.7483	0.0196745	0.0800298
NCU04951		hypothetical protein	NO	NO	NO	NO	1.11	0.38	61.5164	0.00556716	0.0467953
NCU04959	gh16-4	secreted glucosidase	YES	NO	YES	NO	1.51	6.49	4.93024	0.00931094	0.0568743
NCU04994		leucine aminopeptidase 2	NO	NO	NO	NO	1.49	3.89	4.22411	0.00200325	0.0319803
NCU05005		HHE domain-containing protein	NO	NO	NO	NO	1.52	2.61	56.7594	0.00383387	0.0397839
NCU05012		hypothetical protein	NO	YES	NO	NO	1.67	2.89	7.02724	0.0109865	0.0616612
NCU05025		hypothetical protein	YES	YES	YES	NO	1.57	2.22	26.1392	0.000131152	0.0121265
NCU05035		hypothetical protein	NO	NO	NO	NO	1.24	2.19	3.30705	0.0074474	0.0515
NCU05038		2OG-Fe(II) oxygenase	NO	NO	NO	NO	1.73	1.77	9.97648	0.000368716	0.0177843
NCU05039		hypothetical protein	NO	NO	NO	NO	3.57	3.65	3.69578	0.000967238	0.0240542
NCU05040		hypothetical protein	NO	NO	NO	NO	2.32	4.12	27.8484	0.0189111	0.0784086
NCU05041	gt20-1	trehalose-phosphatase	NO	NO	NO	NO	2.57	4.36	39.8488	0.00521913	0.0452408
NCU05045		MFS monocarboxylate transporter	NO	NO	NO	NO	1.14	4.96	6.70244	0.000905753	0.0234132
NCU05046	ena-1	calcium-transporting ATPase 3	NO	YES	NO	NO	1.4	2.56	52.122	0.000319421	0.016223
NCU05070		hypothetical protein	NO	NO	NO	YES	1.3	5.63	70.3498	0.0023216	0.0332385
NCU05079		MFS peptide transporter	NO	NO	NO	NO	1.04	5.47	10.2912	0.00060402	0.020963
NCU05084		hypothetical protein	NO	NO	NO	NO	1.13	1.02	29.3263	0.0299114	0.0986102
NCU05094		short chain dehydrogenase/reductase	NO	NO	NO	NO	1.31	6.03	28.474	0.0196368	0.079975
NCU05095		phenylalanyl-tRNA synthetase subunit alpha	NO	NO	NO	NO	1.31	2.59	71.4294	0.0222686	0.0843052
NCU05113		laccase precursor	NO	NO	NO	NO	1.28	5.71	3.40045	0.0035355	0.0390475
NCU05122		hypothetical protein	NO	NO	NO	NO	1.49	4.92	10.4636	0.000181165	0.0129276
NCU05123	gt90-1	capsule protein	NO	NO	NO	NO	1.85	3.59	19.9345	0.00375919	0.0396015
NCU05129	trp-2	anthranilate synthase component I	NO	NO	NO	NO	1.36	5.2	39.2077	0.00352671	0.0390102
NCU05131		hypothetical protein	NO	NO	YES	NO	1.35	4.91	20.5514	0.0189172	0.0784086
NCU05132	gt4-1	hypothetical protein	YES	NO	NO	NO	1.15	1.75	10.2947	0.0251187	0.0904423
NCU05137	ncw-1	non-anchored cell wall protein-1	YES	NO	NO	YES	1.18	6.04	713.707	0.00025103	0.014144
NCU05149		hypothetical protein	NO	NO	NO	NO	1.16	5.69	52.1984	0.00276138	0.0355627
NCU05154	nca-3	calcium P-type ATPase-3	YES	NO	NO	NO	1.62	2.32	16.8834	0.000746998	0.0221702
NCU05156		hypothetical protein	NO	NO	NO	NO	1.3	0.35	4.23786	0.0178514	0.0762222
NCU05169	cat-4	catalase 2	NO	YES	NO	NO	1.18	3.79	5.07435	0.0036868	0.0396015
NCU05180		kinesin family protein	YES	NO	NO	YES	1.51	6.18	6.03789	0.00532723	0.0456665
NCU05188		FAD monooxygenase	YES	NO	NO	YES	1.94	5.12	65.3333	0.00109063	0.0248913
NCU05189		hypothetical protein	YES	NO	NO	YES	1.44	4.21	20.6188	0.000884869	0.0230385
NCU05195		hypothetical protein	NO	NO	NO	NO	1.32	6.36	26.319	0.00403701	0.0409734
NCU05197		hypothetical protein	NO	NO	NO	NO	1.97	2.32	7.7764	0.00148903	0.0280143
NCU05214		hypothetical protein	NO	NO	NO	NO	1.03	0.88	45.3226	0.00303755	0.0368182
NCU05226		ABC transporter	YES	NO	NO	NO	3.32	4	53.8868	0.0217465	0.0831769
NCU05229		hypothetical protein	NO	NO	YES	NO	1.74	3.36	35.115	0.00920778	0.0565856
NCU05238	cys-4	sulfite reductase beta subunit	NO	NO	YES	NO	1.22	5.55	17.631	0.00484089	0.0441679
NCU05252	dhh-1	deoxyhypusine hydroxylase	NO	NO	NO	NO	1.25	1.61	41.6453	0.00860202	0.0547553
NCU05257		homeobox and C2H2 transcription factor	NO	NO	NO	YES	1.54	4.79	29.3124	0.000473698	0.019634
NCU05262		hypothetical protein	YES	NO	NO	NO	1.18	2.67	56.4037	0.012282	0.0639822
NCU05263		hypothetical protein	NO	NO	NO	NO	1.51	1.95	62.2382	0.0062637	0.0476157
NCU05278	erg-11	cytochrome P450 61	YES	YES	YES	NO	1.14	3.55	72.0265	0.00141597	0.0273779
NCU05290	pyr-2	orotate phosphoribosyltransferase	NO	NO	NO	NO	1.12	4.94	146.493	0.00019279	0.0129297
NCU05298	nit-3	nitrate nonutilizer-3	NO	NO	NO	NO	1.49	6.03	13.8055	0.0214263	0.0825464
NCU05305	rpo-15	DNA-directed RNA polymerase II polypeptide	YES	NO	NO	NO	1.06	0.47	82.8374	0.0151423	0.0712369
NCU05309		Cut9 interacting protein Scn1	NO	YES	YES	NO	1.3	1.24	190.626	0.00782685	0.0526352
NCU05311		hypothetical protein	NO	YES	NO	NO	1.67	6.63	7.26664	0.00212244	0.032578
NCU05312	kpr-3	hypothetical protein	NO	NO	NO	NO	1.55	5.59	44.1974	0.0183263	0.0768
NCU05315		hypothetical protein	YES	NO	NO	NO	1.44	5.34	55.6673	0.000399261	0.0184581
NCU05340		alkanesulfonate monooxygenase	YES	NO	YES	NO	1.14	6.71	29.6809	0.0163079	0.0729134
NCU05341		hypothetical protein	NO	NO	NO	NO	1.86	1.41	63.1866	0.00769529	0.0522238
NCU05346		hypothetical protein	NO	NO	NO	NO	1.21	1.45	3.40645	0.00445636	0.0421618
NCU05349		hypothetical protein	NO	NO	NO	NO	1.1	2.38	8.98639	0.00297913	0.0364779
NCU05351		hypothetical protein	NO	NO	NO	NO	1.37	3.91	38.2221	0.00566947	0.0469312
NCU05381		hypothetical protein	NO	NO	NO	NO	1.04	2.48	4.30107	0.00585815	0.0471003
NCU05387		hydrolase	YES	NO	NO	NO	1.12	5.74	78.0695	5.40396e-05	0.0101603
NCU05404		endoglucanase	YES	NO	NO	NO	1.15	5.54	122.44	0.0108207	0.061255
NCU05410	arg-5	acetylornithine aminotransferase	NO	NO	NO	NO	1.92	4.68	63.9719	0.00422808	0.0415566
NCU05417		hypothetical protein	NO	NO	NO	NO	1.27	4.99	8.7271	0.00323239	0.0374923
NCU05426		WD repeat protein	YES	NO	NO	NO	1.87	3.5	27.5084	0.0103315	0.0600687
NCU05435		hypothetical protein	YES	NO	NO	YES	1.78	2.84	5.08053	0.0256349	0.0913434
NCU05490		hypothetical protein	NO	NO	NO	NO	1.65	3.28	12549.3	0.0163741	0.0730305
NCU05507		hypothetical protein	NO	NO	NO	NO	1.18	5.32	13.5469	0.00113832	0.0251826
NCU05511		cytidine/deoxycytidylate deaminase	NO	NO	NO	NO	1.4	4.2	7.36293	0.00496799	0.0449346
NCU05518		peroxisomal copper amine oxidase	YES	YES	NO	YES	1.53	1.3	5.3908	0.000594703	0.020963
NCU05534		hypothetical protein	NO	YES	NO	NO	1.39	1	34.5669	0.000465381	0.0194007
NCU05563		hypothetical protein	NO	YES	YES	NO	1.57	1.61	10.9369	0.0018209	0.0308271
NCU05571		hypothetical protein	YES	NO	NO	NO	1.24	0.06	9.84044	0.00106647	0.0247312
NCU05581		hypothetical protein	NO	NO	NO	NO	1.21	2.16	4.81059	0.0189161	0.0784086
NCU05585		MFS quinate transporter	NO	NO	NO	NO	1.42	2.6	3.41961	0.00755109	0.0517008
NCU05597	asd-3	ascus development-3	NO	NO	NO	NO	1.59	2.88	13.6732	0.000203148	0.0131073
NCU05598	asd-1	ascus development-1	YES	YES	NO	NO	2.83	5.97	861.858	0.000123945	0.0121192
NCU05624		L-asparaginase	NO	NO	NO	NO	3.05	5.91	15.8403	0.0164152	0.0731685
NCU05629		hypothetical protein	NO	NO	NO	NO	1.22	1.81	9.72204	0.0235914	0.0871707
NCU05639		hypothetical protein	NO	NO	NO	NO	1.16	2.14	48.2491	0.00434104	0.0418745
NCU05649		RTA1 domain-containing protein	NO	NO	NO	NO	1.59	2.52	13.7705	0.0200687	0.0805259
NCU05652		hypothetical protein	NO	YES	NO	NO	1.91	0.76	50.9444	6.46595e-05	0.0102025
NCU05667	acw-3	anchored cell wall protein-3	YES	NO	NO	YES	1.43	6.07	2183.13	0.0126934	0.0648333
NCU05716		hypothetical protein	NO	NO	NO	NO	1.5	0.84	72.6717	0.00218713	0.0327767
NCU05733	acr-2	acriflavine sensitivity control protein acr-2	YES	NO	NO	NO	1.12	3.48	23.9237	0.010945	0.0616413
NCU05735		membrane transporter	YES	NO	NO	NO	2.5	6.15	15.9024	0.00580667	0.0470008
NCU05749		hypothetical protein	NO	NO	NO	NO	3.29	6.01	3.34302	0.011682	0.0632402
NCU05751	ce3-2	cellulose-binding protein	YES	NO	NO	YES	1.26	7.02	3.58486	0.00385418	0.03988
NCU05752	nt	"indoleamine 2,3-dioxygenase"	NO	NO	NO	NO	1.42	6.51	44.9351	0.00273185	0.0353692
NCU05775	aap-13	amino acid transporter	NO	NO	NO	NO	1.08	2.48	20.3095	0.00369395	0.0396015
NCU05780	gst-1	glutathione transferase	YES	NO	NO	NO	1.23	2.02	219.802	0.00207076	0.0322556
NCU05784		hypothetical protein	NO	NO	NO	NO	1.18	7.16	25.4839	0.0104315	0.0603943
NCU05786		hypothetical protein	YES	YES	NO	NO	1.44	3.89	320.464	0.000184442	0.0129276
NCU05789	gh16-6	secreted glucosidase	YES	NO	NO	NO	2.47	4.05	228.091	0.000250914	0.014144
NCU05798		hypothetical protein	YES	NO	NO	NO	1.18	2.87	7.67156	0.0181698	0.0767051
NCU05801		hypothetical protein	NO	NO	NO	NO	1.62	6.45	9.19684	0.00148213	0.0280143
NCU05808		serine/threonine protein kinase	NO	YES	NO	NO	1.3	2.48	10.2844	0.0171654	0.0751164
NCU05828	ce9-2	hypothetical protein	NO	NO	NO	NO	2.16	4.43	33.7146	0.00257173	0.0345301
NCU05830	aap-20	general amino-acid permease GAP1	YES	YES	NO	NO	1.33	3.49	10.4631	0.0100732	0.0592078
NCU05831		hypothetical protein	NO	YES	NO	NO	1.31	3.45	6.77959	0.011902	0.0635618
NCU05834		hypothetical protein	NO	NO	NO	YES	4.88	4.86	4.00517	0.00779122	0.0526079
NCU05836	gh47-4	glycosyl hydrolase family 47 protein	YES	YES	NO	YES	1.5	5.91	35.9351	0.00154978	0.0282962
NCU05842		hypothetical protein	YES	NO	NO	YES	1.21	4	3.40831	0.00603319	0.0476023
NCU05843	tam-2	ammonium transporter 1	NO	NO	NO	YES	1.25	4.13	7.67458	0.0106264	0.0609344
NCU05844		hypothetical protein	NO	NO	NO	NO	1.34	5.67	237.496	0.000186421	0.0129276
NCU05861		hypothetical protein	NO	NO	NO	NO	1.78	2.69	3.5863	0.0209702	0.0819151
NCU05864		hypothetical protein	NO	NO	NO	NO	1.47	2.49	5.14903	0.0102497	0.0596615
NCU05873	gh13-6	Amy1	YES	YES	NO	NO	1.08	2.42	21.3952	0.0126182	0.0647224
NCU05878	gt31-1	hypothetical protein	YES	NO	NO	YES	1.1	2.73	141.814	0.00510031	0.0449946
NCU05882	gh5-5	cellulase	NO	NO	NO	NO	1.05	5.66	284.459	0.000203552	0.0131073
NCU05892		hypothetical protein	NO	NO	NO	NO	1.44	3.03	4.9758	0.00297664	0.0364779
NCU05894	rbg-8	hypothetical protein	NO	NO	NO	NO	1.1	6.43	10.0182	0.00769744	0.0522238
NCU05948		hypothetical protein	NO	NO	NO	NO	1.33	7.04	31.2583	0.00914411	0.0563652
NCU05955	gh74-1	Cel74a	NO	NO	NO	NO	1.27	5.27	6.96736	0.0277475	0.0949304
NCU05958		hypothetical protein	YES	NO	NO	NO	1.19	2.56	3.72534	0.00377808	0.0396015
NCU05974	gh16-7	cell wall glucanosyltransferase Mwg1	YES	YES	NO	NO	1.37	5.77	65.7106	8.48793e-05	0.0102025
NCU05977		dihydrodipicolinate synthase	NO	NO	NO	NO	1.56	5.11	4.32184	0.00603865	0.0476023
NCU05990		cell surface receptor/MFS transporter	NO	NO	NO	NO	1.57	6.69	13.8978	0.0131401	0.0659474
NCU05995	ubi	ubiquitin	YES	NO	YES	NO	1.17	0.07	1256.72	0.00646666	0.0481884
NCU06013	pks-1	polyketide synthase-1	NO	NO	NO	NO	1.28	6.68	3.4118	0.00524744	0.045386
NCU06031	rhd	mitochondrial peroxiredoxin PRX1	NO	NO	NO	NO	3.1	2.69	804.968	0.00467624	0.0432927
NCU06038	mrp-59	ribosomal protein L36	NO	NO	NO	NO	1.08	2.54	129.643	0.0189616	0.0784781
NCU06055	spr-5	extracellular alkaline protease	YES	NO	NO	NO	1.18	3.07	43.0567	0.00571511	0.0469312
NCU06073		hypothetical protein	NO	NO	NO	NO	2.06	6.57	10.9298	0.029138	0.0970443
NCU06080		hypothetical protein	NO	NO	NO	NO	1.41	5.79	18.7512	0.00689597	0.0498834
NCU06095	ghh	grainy-head homolog	YES	NO	YES	NO	1.14	0.99	20.7879	0.000215419	0.0135972
NCU06102		hypothetical protein	NO	NO	NO	NO	1.15	3.91	36.6337	0.0155982	0.0716635
NCU06109		hypothetical protein	NO	NO	NO	NO	1.02	7.32	9.93307	0.000386928	0.0183587
NCU06110		thiazole biosynthetic enzyme	YES	NO	NO	YES	1.29	1.42	31185.6	0.022501	0.084873
NCU06119	set-5	hypothetical protein	NO	NO	NO	NO	1.09	1.44	3.72272	0.000430784	0.0191231
NCU06120		hypothetical protein	NO	NO	NO	NO	1.23	7.24	148.059	0.0149619	0.070784
NCU06121		hypothetical protein	NO	NO	NO	YES	1.06	2.12	21.2533	0.00101846	0.0244838
NCU06123		phosphoketolase	NO	YES	NO	NO	1.14	6.08	26.0905	0.0105539	0.0606975
NCU06125		hypothetical protein	YES	NO	NO	NO	1.36	3.45	42.778	0.00870967	0.0549075
NCU06129		hypothetical protein	YES	NO	NO	NO	1.13	2.05	7.83185	0.00100277	0.0242771
NCU06130		hypothetical protein	YES	NO	NO	NO	1.01	3.98	29.9733	0.000634973	0.0212915
NCU06133		hypothetical protein	NO	NO	NO	NO	1.23	5.6	29.7801	0.0154349	0.0714145
NCU06137	cyp450-13	cytochrome P450 55A2	NO	NO	NO	NO	1.37	3.05	74.0413	0.000454086	0.0191532
NCU06145		RING-6	YES	NO	NO	NO	1.17	4.74	50.8399	0.00576643	0.0469541
NCU06153		monooxygenase	NO	NO	NO	YES	1.56	6.16	51.1326	0.00455223	0.0426283
NCU06176		TRAPP complex subunit	NO	NO	NO	NO	1.45	5.95	54.6467	0.0272053	0.0937879
NCU06189	alv-1	5-aminolevulinate synthase	YES	NO	NO	YES	1.67	5.6	20.9002	0.00556389	0.0467953
NCU06207	erg-10	C-5 sterol desaturase	NO	NO	NO	NO	1.7	1.09	272.882	0.00316254	0.0373806
NCU06214		hypothetical protein	NO	NO	NO	NO	1.22	7.08	111.487	0.00194827	0.0316463
NCU06226	crp-56	60S ribosomal protein L25	NO	NO	NO	NO	2.19	2.33	934.965	0.0129978	0.0655984
NCU06230		serine/threonine protein kinase	YES	NO	YES	YES	1.49	5.46	7.02264	0.0107891	0.0611723
NCU06231	aap-16	vacuolar amino acid transporter 1	YES	NO	YES	NO	1.42	2.22	30.7248	0.0081524	0.0532092
NCU06232	leu-1	leucine-1	YES	NO	NO	NO	1.55	4.24	213.112	0.00225278	0.0329702
NCU06239		hypothetical protein	NO	NO	NO	NO	2.05	4.72	20.7227	0.00597213	0.0473829
NCU06244	tim13	"translocase of inner mitochondrial membrane, subunit 13"	NO	NO	NO	NO	1.49	4.41	254.473	0.0246676	0.0895334
NCU06250		F-box/LRR repeat containing protein 2	NO	YES	NO	NO	1.17	2.46	6.72732	0.0283187	0.0957088
NCU06258		hypothetical protein	NO	NO	NO	NO	1.88	1.47	64.099	0.0134205	0.0669815
NCU06260	rnp-2	mRNA-capping enzyme subunit alpha	NO	NO	NO	NO	1.2	7.02	18.2544	0.0114221	0.0626526
NCU06262		chromosome condensation protein	YES	NO	NO	NO	1.13	3.3	21.2904	0.00656686	0.0484256
NCU06265		hypothetical protein	YES	NO	NO	NO	1.11	3.02	73.6309	0.00255316	0.0345301
NCU06305		tartrate transporter	YES	NO	NO	NO	1.4	6.19	670.921	0.000672544	0.0214487
NCU06306	crf5-1	hypothetical protein	NO	NO	YES	NO	1.14	1.71	4.01937	0.00214929	0.0326339
NCU06311		GMP synthase	NO	NO	NO	NO	1.08	4.92	181.791	0.0110386	0.0618094
NCU06315		inositol hexaphosphate kinase 3	YES	NO	NO	NO	1.09	1.02	33.1112	0.00081792	0.0225147
NCU06316		hypothetical protein	NO	NO	NO	NO	1.03	5.86	3.27935	0.026142	0.0922389
NCU06326		pectate lyase 1	NO	NO	NO	NO	1.53	6.76	251.497	1.04886e-06	0.00151287
NCU06342		phospholipase D	YES	NO	NO	NO	1.24	3.61	27.5177	0.007482	0.0515527
NCU06354		small nuclear ribonucleoprotein E	NO	NO	NO	NO	1.09	4.51	261.394	0.0061369	0.0476149
NCU06360	his-5	histidinol-phosphate aminotransferase	NO	NO	NO	NO	1.07	4.16	82.8104	0.00943926	0.0572548
NCU06366	trm-18	Ca2+/H+ antiporter	NO	NO	NO	NO	1.35	6.09	73.465	0.000344659	0.0171426
NCU06371		mitochondrial ATP-dependent RNA helicase Suv3	YES	YES	NO	NO	1.05	1.64	8.8572	0.0277341	0.0949304
NCU06374		multispanning membrane protein	NO	NO	NO	NO	1.35	2.73	46.4541	0.00124319	0.0260054
NCU06376		hypothetical protein	NO	YES	NO	NO	1.28	2.14	6.08133	0.00393543	0.0404307
NCU06395		hypothetical protein	YES	NO	NO	NO	1.59	3.69	33.6869	0.00675631	0.0493683
NCU06402	erg-9	C-4 methylsterol oxidase	NO	NO	NO	NO	2.01	6.09	747.128	0.00631108	0.0477603
NCU06412		hypothetical protein	NO	NO	NO	NO	1.84	3.46	6.41771	0.00534946	0.0457655
NCU06414		hypothetical protein	NO	NO	NO	NO	1.26	1.42	17.2152	0.00437731	0.0419118
NCU06416	uc-3	thymine dioxygenase	NO	NO	NO	NO	1.28	3.04	70.9372	0.00501765	0.0449527
NCU06417	uc-6	uracil-5-carboxylate decarboxylase	NO	NO	NO	NO	1.06	6.67	52.3208	0.0177469	0.0760575
NCU06419	mek-1	MAP kinase kinase	YES	YES	NO	NO	1.18	1.53	161.19	0.00359263	0.0393074
NCU06420		hypothetical protein	YES	NO	NO	NO	1.44	6.49	395.198	0.00451264	0.0423881
NCU06452	cys-17	cysteine synthase	NO	NO	NO	NO	1.2	0.98	137.929	0.0198796	0.0803119
NCU06463	mind-1	hypothetical protein	NO	NO	NO	NO	1.18	5.47	13.3178	0.00619279	0.0476157
NCU06464		hypothetical protein	NO	NO	NO	NO	2.28	6.05	1865	0.00627498	0.047637
NCU06471	pro-1	pyrroline-5-carboxylate reductase	NO	NO	NO	NO	1.54	6.12	51.8953	0.000369891	0.0177843
NCU06489		WD repeat protein	NO	YES	NO	NO	1.21	4.85	8.10443	0.00565314	0.0469312
NCU06506		hypothetical protein	YES	NO	NO	NO	1.13	6.3	107.599	0.000506938	0.0200881
NCU06521		RING-4	NO	NO	NO	NO	1.16	1.86	17.0239	0.000500294	0.0200669
NCU06522	sut-2	MFS maltose permease	NO	NO	NO	NO	1.05	5.17	11.7515	0.015349	0.0714145
NCU06532	pyr-1	dihydroorotate reductase PyrE	NO	NO	NO	NO	1.19	3.53	81.8322	0.0124769	0.064458
NCU06537		hypothetical protein	NO	YES	NO	NO	1.15	5.09	31.0141	0.00497501	0.0449346
NCU06549	pdx-2	pyridoxine 2	YES	NO	NO	NO	1.21	6.33	87.5867	0.00513195	0.0449946
NCU06554		phosphoserine phosphatase	NO	NO	YES	NO	1.29	2.19	207.186	0.00103396	0.0245314
NCU06557		hypothetical protein	NO	NO	NO	NO	1.06	3.8	50.8302	0.000678079	0.0214487
NCU06558	oxD	D-amino-acid oxidase	NO	NO	NO	NO	1.18	5.61	114.019	0.0191637	0.0788863
NCU06565		hypothetical protein	NO	NO	NO	NO	1.08	1.38	4.77345	0.0104944	0.0605251
NCU06589		hypothetical protein	NO	NO	NO	NO	1.43	6.09	75.146	0.00189519	0.0312772
NCU06597		hypothetical protein	NO	YES	YES	NO	1.39	3.64	1334.32	0.00292199	0.0362085
NCU06619	mtr	methyltryptophan resistant	YES	NO	NO	NO	1.12	6.65	156.892	0.00370859	0.0396015
NCU06623		hypothetical protein	NO	NO	NO	NO	1.13	3.86	18.3063	0.000670958	0.0214487
NCU06646	rtf-1	RNA polymerase II transcription factor B subunit 5	NO	YES	NO	NO	1.19	5.45	62.6081	0.0191001	0.0787862
NCU06655		lipid particle protein	NO	NO	YES	NO	1.06	5.55	33.6505	0.00824051	0.0534308
NCU06661	crp-54	60S ribosomal protein L22	YES	NO	NO	NO	1.39	5.81	1356.04	0.0177571	0.0760575
NCU06662	mic-21	mitochondrial carrier protein	NO	NO	NO	NO	1.21	5.5	31.441	0.00740103	0.0514497
NCU06688		F-box domain-containing protein	YES	NO	NO	NO	1.42	5.96	44.4542	0.00251618	0.034239
NCU06698	gnn	glycogenin	NO	NO	NO	NO	1.16	5.64	254.257	0.0142383	0.0688711
NCU06711		hypothetical protein	NO	NO	NO	NO	2.44	6.58	88.987	0.00152942	0.0282804
NCU06718	paa-8	zinc knuckle domain-containing protein	YES	NO	NO	NO	3.46	2.95	21.5615	0.000858279	0.0229256
NCU06719		MSF1 domain-containing protein	YES	NO	NO	NO	1.38	2.54	174.125	0.0201315	0.0805259
NCU06735	msp-34	ATP dependent RNA helicase	YES	NO	NO	NO	2.04	5.11	9.5029	0.00836507	0.0538651
NCU06744		hypothetical protein	NO	NO	NO	NO	2.25	4.19	17.8894	0.00659773	0.0485249
NCU06747		hypothetical protein	NO	NO	NO	NO	6.88	5.64	39.9484	0.00677735	0.0494219
NCU06757	poli	hypothetical protein	YES	NO	NO	NO	1.02	1.36	14.8539	0.0260907	0.0921029
NCU06759		hypothetical protein	NO	NO	NO	NO	1.91	1.59	15.8165	0.00826199	0.0534878
NCU06769	dra-3	activator 1 38 kDa subunit	NO	NO	NO	NO	2.56	0.2	17.2872	0.00350182	0.0389597
NCU06773	msp-35	hypothetical protein	NO	NO	NO	NO	1.07	3.57	11.7929	0.000179038	0.0129276
NCU06789		hypothetical protein	NO	NO	NO	NO	1.16	0.78	17.1833	0.0104617	0.0604564
NCU06799	vad-5	fungal specific transcription factor	YES	NO	NO	NO	1.12	5.28	5.66116	0.0081816	0.0532542
NCU06803		glutamate decarboxylase	YES	NO	NO	NO	1.48	5.94	31.484	0.00138235	0.0271779
NCU06815		hypothetical protein	YES	YES	NO	NO	1.16	5.92	22.8823	0.0242503	0.0885535
NCU06824		hypothetical protein	NO	NO	NO	NO	2	3.25	41.7851	0.00169003	0.0294683
NCU06841		hypothetical protein	NO	YES	NO	NO	1.46	5.48	6.3097	0.00289837	0.0361125
NCU06845		short chain dehydrogenase/reductase	NO	YES	NO	NO	1.16	6.67	16.479	0.00294473	0.0363032
NCU06854	hel-2	RuvB-like helicase 2	YES	NO	NO	NO	1.13	5.71	50.657	0.00524847	0.045386
NCU06867		hypothetical protein	NO	NO	NO	NO	1.12	7.31	8.2732	0.0135412	0.067231
NCU06890		hypothetical protein	NO	NO	NO	NO	1.5	6.21	273.215	0.0057813	0.0469584
NCU06908		hypothetical protein	NO	NO	NO	NO	2.66	2.41	4.72922	0.00504254	0.0449527
NCU06912		hypothetical protein	YES	NO	NO	YES	1.22	6.42	281.401	0.017332	0.0753955
NCU06918		purine permease	NO	NO	NO	NO	1.37	2.21	10.5803	0.000756448	0.0222629
NCU06926		hypothetical protein	NO	NO	NO	NO	1.19	6.34	72.4655	0.0064737	0.0481884
NCU06945		hypothetical protein	YES	NO	NO	NO	1.09	7.17	179.646	0.000138943	0.0123711
NCU06961	gh28-2	exopolygalacturonase	NO	YES	NO	NO	1.48	2.13	15.2801	0.000196471	0.0129297
NCU06966		hypothetical protein	NO	NO	NO	NO	1.14	0.41	100.614	0.0171977	0.0751239
NCU06974	his-4	histidinol-phosphatase	NO	NO	NO	NO	1.82	6.18	14.4746	0.000102377	0.0109521
NCU06977		hypothetical protein	NO	NO	NO	NO	1.4	6.35	658.885	0.0148143	0.0702901
NCU06981		hypothetical protein	YES	YES	NO	NO	1.05	5.24	66.6483	0.00755583	0.0517008
NCU06985		hypothetical protein	YES	NO	NO	NO	2.04	1.35	10.2147	0.0149773	0.070784
NCU06986		DUF221 domain-containing protein	YES	NO	NO	YES	1.5	1.31	125.066	0.00200176	0.0319803
NCU06992		DNA repair protein Nse1	YES	NO	NO	YES	1.33	2.9	12.5674	0.0226576	0.0851519
NCU07008	cao-1	carotenoid oxygenase-1	YES	NO	NO	YES	1.15	5.76	15.6489	0.00907492	0.0560345
NCU07009		hypothetical protein	YES	YES	NO	YES	1.22	3.07	3.85665	0.00610523	0.0476023
NCU07015		queuine tRNA-ribosyltransferase	NO	YES	NO	NO	1.24	2.22	13.5878	0.00108303	0.0248752
NCU07022		sorbitol dehydrogenase	NO	NO	YES	YES	1.97	5.71	13.589	0.000113347	0.0115135
NCU07027		glycogen phosphorylase	NO	YES	NO	NO	1.27	1.54	297.157	0.00520842	0.0452408
NCU07029		hypothetical protein	NO	NO	NO	NO	2.26	2.5	7.02066	0.00264018	0.0346753
NCU07030		hypothetical protein	NO	NO	NO	NO	1.26	4.7	5.2807	0.00225239	0.0329702
NCU07033		hypothetical protein	NO	NO	NO	NO	1.03	2.03	479.802	0.0298854	0.0986102
NCU07046		hypothetical protein	NO	NO	NO	NO	3.08	2.57	8.09986	2.51467e-05	0.00754317
NCU07049		hypothetical protein	NO	NO	NO	NO	2.46	6.29	35.8794	5.54718e-05	0.0101603
NCU07059		lipase/esterase	NO	NO	NO	NO	12.14	2.3	16.3915	0.00582436	0.0470384
NCU07064		L-galactonate dehydratase	NO	NO	NO	NO	2.13	2.34	192.794	8.06875e-06	0.0042218
NCU07067	gh47-5	"mannosyl-oligosaccharide alpha-1,2-mannosidase"	NO	NO	YES	NO	2.52	3.7	7.86604	0.00539569	0.0459973
NCU07074		hypothetical protein	NO	NO	NO	NO	2.74	3.7	3.47154	0.00605145	0.0476023
NCU07075	cax	calcium/proton exchanger	YES	NO	NO	NO	4.59	4.34	15.3235	0.00799767	0.0529167
NCU07079		hypothetical protein	NO	NO	NO	NO	3.18	4.07	89.2172	0.00921124	0.0565856
NCU07083		hypothetical protein	NO	NO	NO	YES	6.9	1.96	27.0833	0.00642231	0.048165
NCU07095		hypothetical protein	NO	NO	NO	NO	2.34	2.22	14.6352	0.000449728	0.0191532
NCU07098		hypothetical protein	YES	NO	NO	NO	1.39	6.25	10.9608	4.30311e-05	0.00956359
NCU07110		hypothetical protein	NO	NO	NO	NO	1.42	5.73	37.2108	0.0049782	0.0449346
NCU07111		metallo-beta-lactamase domain-containing protein	YES	NO	NO	NO	1.49	5.55	6.85001	0.0307049	0.0998958
NCU07121		modin	NO	YES	NO	NO	1.99	6.63	25.52	3.45194e-06	0.00248954
NCU07129	aap-8	amino-acid permease inda1	NO	YES	NO	NO	1.19	7.17	46.7711	0.0167314	0.0740287
NCU07133		metallo-beta-lactamase superfamily protein	NO	NO	NO	NO	1.22	2.82	3.19546	0.0133776	0.0668137
NCU07153		glutamate carboxypeptidase	NO	NO	NO	NO	1.28	3.25	259.87	0.0265602	0.092728
NCU07159	spr-7	proteinase T	NO	NO	YES	YES	1.2	2.07	37.0281	0.0152801	0.0714145
NCU07175	aap-9	APC amino acid permease	NO	NO	NO	YES	1.15	2.37	32.7428	0.0254331	0.0910463
NCU07178		hypothetical protein	NO	NO	NO	NO	2	5.76	124.498	0.00792088	0.0528933
NCU07193		hypothetical protein	YES	YES	YES	NO	1.44	6.29	15.2875	0.0258413	0.0916314
NCU07194		hypothetical protein	NO	YES	NO	NO	1.16	0.75	3.2982	0.00198291	0.0319766
NCU07200		metalloprotease 1	YES	NO	NO	YES	1.42	2.68	102.033	0.000262001	0.0142004
NCU07201		hypothetical protein	NO	NO	NO	NO	1.41	3.2	5.74197	0.0287609	0.0961781
NCU07202		hypothetical protein	NO	NO	NO	NO	1.15	0.41	2.71661	0.0291017	0.0969879
NCU07205	nit-10	nitrate transporter CRNA	YES	NO	NO	YES	3.36	5.01	136.357	0.00896067	0.0555192
NCU07206		hypothetical protein	NO	NO	NO	NO	1.29	2.95	3.65035	0.00025636	0.0141605
NCU07221		two-component system protein A	YES	NO	YES	NO	1.14	0.88	33.4762	3.50472e-07	0.000703332
NCU07222		hypothetical protein	NO	NO	NO	NO	1.79	0.89	83.4776	0.000194207	0.0129297
NCU07232		heat shock protein 30	YES	NO	NO	NO	1.16	2.2	675.847	3.4064e-07	0.000703332
NCU07234		hypothetical protein	NO	NO	NO	NO	1.35	0.73	3.70258	0.00301155	0.0366261
NCU07237		hypothetical protein	NO	NO	NO	NO	1.12	0.66	4.02285	0.0299714	0.0986102
NCU07253	gh72-4	"1,3-beta-glucanosyltransferase gel1"	YES	NO	NO	NO	1.12	3.16	76.5471	0.00280919	0.0359217
NCU07257		F-box domain-containing protein	YES	NO	NO	YES	1.34	6.61	340.799	0.029971	0.0986102
NCU07259		GPI-anchor transamidase	NO	NO	NO	NO	1.42	7.1	59.1264	0.00588312	0.047119
NCU07270		hypothetical protein	NO	NO	NO	NO	1.17	5.96	2.64213	0.0143619	0.0692054
NCU07274		hypothetical protein	NO	NO	NO	NO	2.43	3.99	4.44369	0.00448601	0.0422916
NCU07275		hypothetical protein	NO	NO	NO	NO	2.29	4.27	9.33332	0.0107666	0.0611425
NCU07277	acw-8	anchored cell wall protein-8	YES	NO	NO	YES	6.02	4.74	165.342	2.62528e-05	0.00754317
NCU07281	gpi-1	glucose-6-phosphate isomerase	NO	NO	NO	NO	1.75	3.84	536.132	0.00799749	0.0529167
NCU07287		hypothetical protein	NO	NO	NO	NO	2.02	4.09	2511.65	0.00110301	0.0249293
NCU07290		nuclear localization protein	NO	NO	NO	NO	1.64	5.98	14.3214	0.0292793	0.0973548
NCU07318		mannitol-1-phosphate 5-dehydrogenase	YES	YES	NO	NO	1.11	0.18	171.247	0.00202146	0.0321118
NCU07322		glyoxalase	NO	NO	NO	NO	1.23	6.43	23.2933	0.00272019	0.0352842
NCU07331		U3 small nucleolar ribonucleoprotein Lcp5	NO	NO	NO	NO	1.29	4.66	11.9462	0.00325314	0.0374923
NCU07334	uc-5	uracil permease	YES	YES	NO	NO	1.16	4.94	11.1196	0.00325433	0.0374923
NCU07338	gt32-2	"alpha-1,6-mannosyltransferase Och1"	NO	YES	NO	NO	2.08	6.58	89.1776	0.0139748	0.0682792
NCU07340	cbh-1	cellobiohydrolase-1	NO	NO	NO	NO	1.35	3.3	8.77468	0.0253175	0.0908811
NCU07345		hypothetical protein	NO	NO	NO	NO	1.46	2.65	41.332	8.39563e-06	0.0042218
NCU07351	gh67-1	alpha-glucuronidase	YES	NO	NO	NO	2.15	4.88	77.8995	0.00108151	0.0248752
NCU07353		UPF0499 protein	NO	NO	YES	NO	1.96	4.9	50.7228	0.00745036	0.0515
NCU07365	pcb-7	20S proteasome subunit	NO	NO	NO	NO	1.32	3.01	190.408	0.00519624	0.0452408
NCU07392	adv-1	transcriptional regulatory protein Pro-1	YES	NO	YES	NO	1.1	1.38	37.1844	0.000219439	0.0135972
NCU07413		cytosine deaminase	NO	YES	NO	NO	1.46	2.71	27.4015	0.0299984	0.098619
NCU07419		F-box domain-containing protein	NO	NO	NO	NO	1.61	2.99	15.1143	0.00817881	0.0532542
NCU07430	mad-1	MADS box protein	YES	NO	NO	NO	1.11	0.1	68.5869	0.02086	0.0816485
NCU07432	pls-1	tetraspanin	YES	NO	NO	NO	1.17	5.68	29.1241	0.00653343	0.0483273
NCU07459	prm-1	protein arginine N-methyltransferase 1	NO	YES	NO	NO	1.06	2	63.4235	0.00491819	0.0446163
NCU07467		hypothetical protein	NO	NO	NO	YES	1.41	2.07	313.622	0.000849718	0.0228663
NCU07511	het-14	hypothetical protein	NO	NO	NO	NO	1.63	6.52	2.89094	0.0180693	0.0767013
NCU07545		DUF1183 domain-containing protein	YES	NO	NO	NO	1.06	6.69	15.8333	0.0203271	0.0806869
NCU07547		60S acidic ribosomal protein P0	NO	NO	NO	NO	2.6	2.22	29.5339	0.00225276	0.0329702
NCU07569		hypothetical protein	NO	YES	NO	YES	1.46	0.72	3323.9	3.9009e-07	0.000703332
NCU07607		sugar transporter	YES	NO	NO	NO	1.57	3.81	50.8415	0.00249075	0.0341538
NCU07608	ppm-3	ribose 5-phosphate isomerase A	NO	NO	NO	NO	1.25	2.17	112.109	0.0141496	0.0686723
NCU07619		FAD binding domain-containing protein	NO	NO	NO	NO	1.95	3.66	3.38648	0.00328262	0.037688
NCU07620		MFS pantothenate transporter	NO	NO	NO	NO	1.93	2.31	3.61482	0.00613578	0.0476149
NCU07626		thermoresistant gluconokinase	NO	NO	NO	NO	1.28	4.55	12.7877	0.0264537	0.0926136
NCU07654	paa-10	pre-mRNA polyadenylation factor fip-1	NO	NO	NO	NO	1.9	0.99	84.3371	0.00161322	0.0289416
NCU07655	nup-29	hypothetical protein	NO	NO	NO	NO	1.11	6.48	56.5675	0.00262812	0.0345876
NCU07663		GRF zinc finger domain-containing protein	NO	NO	NO	NO	1.2	4.08	7.36068	0.00477711	0.0440569
NCU07690	met-12	methylenetetrahydrofolate reductase 1	NO	NO	NO	NO	1.41	3.65	34.6564	0.0141713	0.0687311
NCU07717		hypothetical protein	NO	NO	NO	NO	1.34	7.13	37.3386	0.00298649	0.036506
NCU07726	bcp1	bcp-1	NO	NO	NO	NO	1.3	5.36	33.4615	0.00105194	0.0246678
NCU07740		hypothetical protein	NO	NO	NO	NO	1.28	6	4.59001	0.00110613	0.0249293
NCU07749		hypothetical protein	NO	NO	YES	NO	1.2	4.77	15.5346	0.012869	0.0652683
NCU07751		hypothetical protein	NO	NO	NO	NO	1.6	6.51	26.9393	0.00460001	0.0428068
NCU07769		hypothetical protein	YES	NO	NO	NO	1.29	6.02	82.3162	0.0122155	0.0639786
NCU07776	acw-5	anchored cell wall protein-5	NO	NO	NO	NO	1.54	1.86	927.067	0.00805211	0.052981
NCU07782		hypothetical protein	NO	NO	NO	NO	1.55	6.14	18.8943	0.00813096	0.0532092
NCU07787	ccg-14	clock controlled protein CCG-14	YES	YES	NO	YES	1.29	2.65	19251.5	2.73439e-05	0.00754317
NCU07795		DUF1665 domain-containing protein	NO	YES	NO	NO	1.22	6.35	9.03807	0.00892334	0.0554786
NCU07804		hypothetical protein	YES	YES	NO	NO	1.27	0.01	98.2846	0.00617211	0.0476157
NCU07816	trm-22	magnesium and cobalt transporter CorA	NO	NO	NO	NO	1.36	6.27	10.0007	0.000518998	0.0204536
NCU07817	ncw-3	non-anchored cell wall protein-3	YES	NO	NO	NO	1.24	6.06	8395.23	0.00998872	0.0589033
NCU07840		hypothetical protein	NO	NO	NO	NO	1.19	4.19	13.6304	0.0177886	0.0761374
NCU07842	wsc	Woronin sorting complex	YES	NO	NO	NO	1.28	6.12	76.3734	0.00391819	0.0403109
NCU07853		uricase	NO	NO	NO	NO	1.2	1.78	151.573	0.00980367	0.0581926
NCU07856		hypothetical protein	YES	NO	NO	NO	1.61	2.74	65.1675	0.0117857	0.0633319
NCU07878		hypothetical protein	NO	NO	NO	NO	1.42	5.29	24.2159	0.012018	0.0636913
NCU07888		hypothetical protein	YES	NO	NO	NO	1.14	6.74	53.6322	0.025714	0.0914444
NCU07914	pgk	phosphoglycerate kinase	NO	NO	NO	NO	1.35	6.19	1203.79	0.00249278	0.0341538
NCU07923		hypothetical protein	NO	NO	NO	NO	1.86	1.94	7.71769	0.00489042	0.0444203
NCU07927	mic-28	mitochondrial carrier protein	NO	NO	NO	NO	1.08	4.14	11.3018	0.00528845	0.045468
NCU07938		MFS transporter	YES	NO	NO	NO	2.1	2.49	9.39266	0.000773457	0.022279
NCU07946		hypothetical protein	NO	NO	NO	NO	1.17	4.23	2.67192	0.0107669	0.0611425
NCU07952		C2H2 type zinc finger domain-containing protein	NO	NO	NO	NO	1.35	3.05	104.964	0.00789611	0.0528933
NCU07959		hypothetical protein	NO	NO	NO	NO	1.14	3.32	196.918	0.0205648	0.0811343
NCU07964		3-oxoacyl-(acyl-carrier-protein) reductase	NO	NO	NO	NO	1.19	4.43	42.3381	0.00608074	0.0476023
NCU07965	gt2-1	dolichol-phosphate mannosyltransferase	NO	NO	NO	NO	1.66	5.88	392.22	0.0219405	0.0835012
NCU08021	gid-1	GPI inositol-deacylase	YES	NO	NO	NO	1.14	3.44	3.17578	0.00286914	0.0361125
NCU08026		3' exoribonuclease	NO	NO	NO	NO	9.66	2.42	63.4272	0.00921033	0.0565856
NCU08048		NAD dehydrogenase	YES	NO	NO	NO	1.59	0.87	100.984	0.00536905	0.0458243
NCU08049		hypothetical protein	NO	YES	NO	NO	1.59	2.59	2.39677	0.00284364	0.0359796
NCU08052	aqp	aquaporin	NO	NO	NO	NO	1.62	6.09	577.428	0.00723475	0.0510177
NCU08064		meiotically up-regulated 190 protein	NO	NO	NO	NO	1.28	6.1	7.84948	0.0190755	0.0787862
NCU08068	dash-8	mitotic spindle biogenesis protein Spc19	NO	NO	NO	NO	1.31	6.75	9.04179	0.00611199	0.0476023
NCU08070		meiotically up-regulated 182 protein	NO	YES	NO	NO	1.16	5.62	106.178	0.00752994	0.0516707
NCU08091		hypothetical protein	NO	NO	NO	NO	1.35	5.59	46.3839	0.00245113	0.0341538
NCU08092		nipsnap family protein	YES	YES	YES	NO	1.61	6.02	613.035	0.00143451	0.0276535
NCU08095		hypothetical protein	NO	NO	NO	NO	1.14	5.29	333.308	0.000102768	0.0109521
NCU08098		hypothetical protein	NO	NO	NO	NO	1.26	6.49	3.48325	0.00299991	0.0365462
NCU08112	cyp450-18	cytochrome P450 monooxygenase	NO	NO	NO	NO	1.41	2.38	7.65369	0.00434102	0.0418745
NCU08137		hypothetical protein	YES	NO	NO	NO	1.21	0.4	103.304	0.000654807	0.0214183
NCU08145		coenzyme A transferase	NO	NO	NO	NO	2.06	0.05	15.4242	0.00165462	0.0291114
NCU08146		hypothetical protein	NO	NO	NO	NO	1.63	6.01	65.9925	0.00067785	0.0214487
NCU08147	ph7	P-type ATPase	NO	NO	NO	NO	5.35	6.36	39.8728	0.00945496	0.0573018
NCU08151		DNA kinase/phosphatase Pnk1	NO	YES	NO	NO	1.31	1.33	6.63423	0.00606998	0.0476023
NCU08154		hypothetical protein	NO	NO	NO	NO	1.24	5.66	5.68009	0.00370645	0.0396015
NCU08155		hypothetical protein	NO	NO	NO	NO	1.24	6	289.331	0.00533032	0.0456665
NCU08156		hypothetical protein	NO	NO	NO	NO	1.34	6.82	19.446	0.000994854	0.0242771
NCU08161	rhc-1	histone chaperone RTT106	NO	NO	NO	NO	1.34	1.95	29.0446	0.0034129	0.0385791
NCU08162	arg-10	argininosuccinate lyase	NO	NO	NO	NO	1.05	7.27	133.825	0.0130515	0.0656936
NCU08164		retinol dehydrogenase 13	NO	NO	NO	NO	1.13	7.12	48.7819	0.0138412	0.0681851
NCU08166		hypothetical protein	NO	NO	NO	NO	1.57	2.94	15.1039	0.0103363	0.0600687
NCU08167		aerobactin siderophore biosynthesis protein iucB	YES	NO	YES	NO	1.42	5.47	21.2771	0.00349107	0.0389597
NCU08168		hypothetical protein	NO	NO	NO	NO	1.35	6.33	31.5362	0.00782263	0.0526352
NCU08169		hypothetical protein	NO	YES	NO	NO	1.29	0.86	45.2622	0.000373744	0.0178506
NCU08171	acw-12	anchored cell wall protein-12	YES	YES	NO	NO	1.16	6.57	1163.01	0.00105226	0.0246678
NCU08172		hypothetical protein	NO	NO	NO	NO	1.44	6.84	3.01209	0.0210784	0.0820384
NCU08179		hypothetical protein	NO	NO	NO	NO	1.56	4.38	17.9342	0.00436628	0.0418745
NCU08183		hypothetical protein	NO	NO	NO	NO	1.1	6.23	105.761	0.00614002	0.0476149
NCU08184		hypothetical protein	NO	NO	NO	NO	1.62	5.77	11.8888	0.000104568	0.0109521
NCU08185		hypothetical protein	NO	YES	NO	NO	1.24	5.87	10.9885	0.024131	0.088252
NCU08195		arginyl-tRNA synthetase	NO	NO	NO	NO	1.85	2.93	44.4905	0.0120162	0.0636913
NCU08197	cyp450-20	cytochrome P450 2E1	NO	NO	NO	NO	1.65	2.43	6.82806	8.40774e-05	0.0102025
NCU08216	met-11	cystathionine beta-synthase	YES	NO	NO	NO	1.36	3.94	26.3756	0.0266917	0.0930855
NCU08224		hypothetical protein	YES	NO	NO	NO	1.12	4.67	523.493	0.00177227	0.0304863
NCU08225	trm-34	high affinity nickel transporter nic1	NO	NO	NO	NO	1.15	3.92	60.1729	0.00574649	0.0469541
NCU08231		acyltransferase	YES	YES	NO	NO	1.11	0.19	134.758	0.00222546	0.0328894
NCU08268		TOR signaling pathway regulator	NO	NO	NO	NO	1.55	2.11	44.2731	0.0256928	0.0914278
NCU08270	dcl-1	dicer-like protein 1	NO	NO	NO	NO	1.28	5.93	4.29012	0.000844987	0.0228242
NCU08280	erg-7	squalene epoxidase	YES	NO	NO	NO	1.15	7.29	95.0741	0.00852017	0.0544242
NCU08282		hypothetical protein	NO	NO	NO	NO	1.16	0.44	791.212	0.0299631	0.0986102
NCU08307		hypothetical protein	NO	YES	NO	NO	1.18	6.92	2.82188	0.0234187	0.0870165
NCU08319		developmental regulator flbA	YES	NO	NO	NO	1.27	3.2	17.3101	0.0164695	0.0732747
NCU08323		bystin	NO	NO	NO	NO	1.16	1.47	33.6876	0.00351674	0.0389597
NCU08328		hypothetical protein	NO	NO	NO	NO	1.12	0.19	18.2007	0.000436419	0.0191477
NCU08332	hex-1	hexagonal-1	YES	NO	NO	NO	1.06	1.61	4106.96	0.000719321	0.0220755
NCU08345		ubiquitin-conjugating enzyme E	YES	NO	NO	NO	1.21	2.13	53.7866	0.00225379	0.0329702
NCU08355		hypothetical protein	NO	NO	NO	NO	1.94	6.12	45.772	6.91994e-05	0.0102025
NCU08358		hypothetical protein	NO	NO	NO	NO	1.09	5.27	18.2682	0.0120282	0.0636913
NCU08362		hypothetical protein	NO	NO	NO	NO	1.53	6.33	26.3894	0.0283539	0.0957088
NCU08365		RNA polymerase II mediator complex component Med8	NO	NO	NO	NO	1.37	6.97	16.516	0.00790118	0.0528933
NCU08366		hypothetical protein	NO	NO	NO	NO	1.1	0.27	18.2942	0.00520031	0.0452408
NCU08368		ribonuclease P complex subunit Pop2	NO	NO	NO	NO	1.32	1.69	2.87417	0.00749486	0.0515527
NCU08390		hypothetical protein	NO	YES	NO	NO	1.82	2.04	84.8538	0.0131766	0.0660844
NCU08397		hypothetical protein	YES	NO	NO	YES	1.55	4.51	32.9732	0.000808479	0.0225126
NCU08407	NA	NA	NO	NO	NO	NO	1.33	2.86	15.8101	0.00310686	0.0371811
NCU08409	trp-3	tryptophan synthetase	NO	NO	NO	NO	1.14	5.56	89.3312	0.0071898	0.0507863
NCU08411	aat-1	aspartate aminotransferase	NO	NO	NO	NO	1.36	2.57	67.6502	0.0105098	0.0605404
NCU08412		"endo-beta-1,4-mannanase"	NO	NO	NO	NO	1.4	0.36	11.0541	2.19016e-05	0.00752163
NCU08413		hypothetical protein	NO	NO	NO	NO	1.18	0.12	16.5706	0.00626532	0.0476157
NCU08425		major facilitator superfamily transporter MFS_1	NO	NO	NO	NO	1.27	6.14	5.50976	0.00103149	0.0245314
NCU08427	dra-5	activator 1 subunit 3	NO	NO	NO	NO	1.04	3.69	15.4032	0.0130463	0.0656936
NCU08443		hypothetical protein	YES	YES	NO	YES	1.18	5.86	3.92973	0.00736832	0.0513813
NCU08457	eas	easily wettable	YES	NO	YES	YES	1.8	3.61	835.976	0.000189194	0.0129297
NCU08475		hypothetical protein	NO	NO	NO	NO	1.15	5.88	26.7792	0.0282761	0.0957088
NCU08476		hypothetical protein	NO	NO	NO	NO	1.48	2.73	17.3669	0.00517931	0.04517
NCU08484	mus-27	chromosome segregation protein	NO	NO	NO	NO	1.24	6.46	7.0928	0.0172443	0.075282
NCU08541		hypothetical protein	YES	YES	NO	NO	1.11	2.27	214.712	0.0016789	0.0293889
NCU08549		UDP-galactose 4-epimerase	NO	NO	NO	NO	1.29	2.79	202.484	6.78651e-05	0.0102025
NCU08550		hypothetical protein	NO	NO	NO	NO	1.3	1.51	182.369	0.00313083	0.0372599
NCU08552	mrp-41	50S ribosomal protein L14	YES	NO	NO	NO	1.82	6.29	214.902	0.0295386	0.0979458
NCU08563	scon-2	sulfur control-2	NO	NO	NO	NO	1.13	0.32	8.46506	0.0123979	0.0640957
NCU08595		ribosome biogenesis protein	YES	NO	NO	NO	1.13	4.15	22.1014	0.00640431	0.048165
NCU08618		ADP-ribosylation factor family protein	NO	NO	NO	NO	1.42	4.44	31.0307	0.0181487	0.0767051
NCU08621		hypothetical protein	NO	NO	NO	NO	1.23	2.65	86.7231	0.00869386	0.0549075
NCU08632		hypothetical protein	NO	NO	NO	NO	1.34	1.23	7.48225	0.00265169	0.0347078
NCU08638		hypothetical protein	NO	NO	NO	NO	1.24	0.88	8.81545	0.002447	0.0341538
NCU08643	pho-3	acid phosphatase	NO	NO	NO	NO	1.52	2.46	159.132	0.0206465	0.0812611
NCU08666		HAD superfamily hydrolase	NO	NO	NO	NO	1.16	5.12	22.2992	0.0239771	0.0880911
NCU08670		hypothetical protein	NO	NO	NO	NO	1.87	6.12	7.80064	0.000197208	0.0129297
NCU08683		RHO family GTPase Rho2	NO	NO	NO	NO	1.23	5.2	26.8731	0.00637094	0.0481123
NCU08685	ad-6	phosphoribosylformylglycinamidine synthase	YES	NO	YES	NO	1.16	5.22	22.5093	0.0178269	0.076182
NCU08686		hypothetical protein	YES	YES	NO	NO	1.13	6.39	6.65515	0.0208423	0.0816485
NCU08695		hypothetical protein	YES	NO	NO	NO	1.65	6.2	32.2631	8.16571e-05	0.0102025
NCU08708		hypothetical protein	NO	YES	NO	NO	1.27	6.07	25.8669	0.00702117	0.0503346
NCU08712		hypothetical protein	NO	NO	NO	NO	1.11	7.06	6.01484	0.021368	0.0824095
NCU08715		hypothetical protein	NO	NO	NO	NO	1.82	2.27	19.8104	8.99242e-05	0.0102942
NCU08720		hypothetical protein	YES	YES	NO	YES	1.22	5.26	1523.21	0.0255691	0.09128
NCU08726	fl	fluffy	YES	YES	NO	NO	1.11	2.45	14.2886	0.000238756	0.0139185
NCU08727		hypothetical protein	YES	YES	NO	NO	1.03	4.25	5.93247	0.000735333	0.0221702
NCU08728	mrp-16	mitochondrial ribosomal protein S19	YES	NO	NO	NO	1.23	6.67	100.174	0.000150479	0.0127677
NCU08738		MFS peptide transporter	YES	NO	NO	YES	1.18	2.04	14.4888	0.00396925	0.0406057
NCU08744		hypothetical protein	NO	NO	NO	NO	1.38	5.65	272.331	0.00659059	0.0485249
NCU08747		monooxygenase	NO	NO	NO	NO	2.35	4.61	68.735	0.000775379	0.022279
NCU08748		hypothetical protein	NO	NO	YES	NO	1.56	1.93	40.9413	0.000419324	0.0188627
NCU08749		hypothetical protein	NO	NO	YES	NO	1.1	5.04	4.64887	0.00271596	0.0352842
NCU08750		isoamyl alcohol oxidase	YES	YES	NO	NO	1.48	5.9	64.8624	6.75245e-05	0.0102025
NCU08760	gh61-5	endoglucanase II	NO	NO	NO	NO	1.04	4.83	6.56419	0.00684409	0.0497463
NCU08771		acetolactate synthase	NO	NO	NO	NO	1.22	5.81	29.4773	0.0120277	0.0636913
NCU08775		hypothetical protein	NO	NO	NO	NO	1.46	1.95	9.24659	0.00780196	0.0526079
NCU08779		hypothetical protein	YES	NO	YES	NO	1.62	6	18.0511	0.00578928	0.0469584
NCU08784		hypothetical protein	YES	NO	NO	YES	1.34	3.97	13.0399	0.0030793	0.0371406
NCU08791	cat-1	catalase-1	NO	NO	NO	NO	1.79	6.41	75.4643	0.0171233	0.0750265
NCU08793		hypothetical protein	NO	NO	NO	NO	1.41	5.58	24.8261	0.00417101	0.0414515
NCU08803		general amidase GmdA	NO	NO	NO	NO	1.3	4.67	6.84013	0.000757543	0.0222629
NCU08804		iron-regulated transporter	NO	NO	NO	NO	1.29	3.36	29.6703	0.0197911	0.0802031
NCU08806	rhp55	hypothetical protein	YES	NO	YES	NO	1.29	6.92	25.202	0.00644177	0.0481884
NCU08820		hypothetical protein	NO	NO	NO	NO	1.27	6.85	20.5617	0.0302721	0.0990572
NCU08821		hypothetical protein	NO	NO	NO	NO	1.04	7.14	41.7286	0.000629662	0.0212202
NCU08847		hypothetical protein	YES	NO	YES	NO	1.15	5.44	127.359	0.0235752	0.0871707
NCU08868	tgl-3	hypothetical protein	NO	NO	NO	NO	1.68	6.44	18.8425	0.0107868	0.0611723
NCU08886		amidohydrolase	YES	NO	NO	NO	1.34	6.15	49.5874	0.00723897	0.0510177
NCU08907	ccg-13	BYS1 domain-containing protein	YES	NO	YES	YES	1.01	3.83	11996.8	0.000421088	0.0188627
NCU08909	gh72-5	"beta-1,3-glucanosyltransferase"	YES	NO	NO	NO	1.13	0.52	2005.15	0.00925481	0.0568049
NCU08924		acyl-CoA dehydrogenase	NO	NO	NO	NO	1.23	6.66	16.6533	0.00382142	0.0397119
NCU08931		merozoite capping protein-1	NO	NO	NO	NO	1.33	2.99	80.3599	0.00111592	0.0250717
NCU08949		hypothetical protein	YES	NO	NO	NO	1.47	6.14	1639.3	0.011222	0.062085
NCU08951		H/ACA ribonucleoprotein complex subunit 2	NO	NO	NO	NO	42.02	2.64	45.698	0.0285458	0.0958883
NCU08968		dimethyladenosine transferase	NO	NO	NO	NO	1.22	0.33	9.01417	0.0171751	0.0751164
NCU08980		NAD(P)H dehydrogenase (external)-2	NO	NO	NO	NO	1.68	5.84	27.4385	0.00397005	0.0406057
NCU08985		protein tyrosine phosphatase	NO	NO	NO	NO	1.85	1.98	99.6003	0.000308322	0.015883
NCU08998		4-aminobutyrate aminotransferase	NO	NO	NO	NO	1.41	4.06	302.039	0.00835753	0.0538646
NCU09008		hypothetical protein	NO	NO	NO	NO	1.6	2.63	10.5901	0.0196347	0.079975
NCU09022		hypothetical protein	NO	NO	NO	NO	1.08	5.71	7.64919	0.00135945	0.0270481
NCU09023		laccase 2	NO	NO	NO	NO	1.26	2.59	7.64794	0.00200431	0.0319803
NCU09024		hypothetical protein	YES	NO	NO	NO	1.27	2.57	126.403	0.0166612	0.0737633
NCU09025		glutamyl-tRNA(Gln) amidotransferase	NO	NO	NO	NO	1.21	6.71	12.69	0.00696261	0.0501467
NCU09036		hypothetical protein	NO	NO	YES	NO	1.07	3.91	3.30877	0.000178435	0.0129276
NCU09039		hypothetical protein	NO	NO	NO	NO	1.23	3.7	3.65369	0.0256881	0.0914278
NCU09040		oxidoreductase	YES	YES	NO	NO	1.18	6.46	15.813	0.00158895	0.0286276
NCU09041		L-xylulose reductase	YES	YES	NO	NO	1.21	6.51	1121.83	0.00818967	0.0532587
NCU09049		hypothetical protein	YES	YES	NO	YES	1.04	4.37	5.12544	8.40745e-05	0.0102025
NCU09075		hypothetical protein	NO	NO	NO	NO	1.47	6.47	37.3718	0.00711249	0.0503773
NCU09079		meiotically up-regulated 72 protein	YES	NO	NO	NO	1.27	5.89	82.2098	0.00364506	0.0395906
NCU09097		hypothetical protein	YES	NO	NO	NO	1.54	2.64	46.3646	0.0112428	0.062085
NCU09100		hypothetical protein	YES	NO	NO	NO	1.7	4.25	17.5954	0.00199078	0.0319766
NCU09107		hypothetical protein	NO	NO	NO	NO	1.54	2.28	50.7613	0.0010657	0.0247312
NCU09108		hypothetical protein	YES	NO	NO	NO	1.85	7.01	83.2766	0.00417069	0.0414515
NCU09115	cyp450-23	cytochrome P450 52A11	YES	NO	NO	YES	2.88	2.2	80.2618	0.0225202	0.0849009
NCU09116	val-2	aromatic aminotransferase Aro8	NO	NO	NO	NO	2	0.61	41.2035	0.00109857	0.0249293
NCU09117	gh16-11	extracellular cell wall glucanase Crf1	YES	NO	NO	NO	1.45	6.57	68.8451	0.00284018	0.0359796
NCU09123	camk-1	Ca/CaM-dependent kinase-1	NO	NO	NO	NO	1.32	2.51	215.059	0.00149161	0.0280143
NCU09169		NmrA family transcriptional regulator	NO	NO	NO	NO	1.17	5.25	143.81	4.53017e-05	0.00956359
NCU09170	gh43-4	alpha-N-arabinofuranosidase II	NO	NO	NO	NO	1.25	6.73	194.794	3.36924e-06	0.00248954
NCU09187		hypothetical protein	NO	NO	NO	NO	1.39	7.17	5.1304	0.00710638	0.0503773
NCU09188		hypothetical protein	NO	NO	NO	NO	1.49	4.59	5.01966	0.000628446	0.0212202
NCU09195	gpr-6	vacuolar membrane PQ loop repeat protein	YES	NO	NO	NO	2.48	6.99	7.794	0.00576734	0.0469541
NCU09197		hypothetical protein	NO	NO	NO	NO	1.67	0.02	4.10894	0.0113766	0.0625367
NCU09201		hypothetical protein	YES	NO	YES	YES	1.42	3.58	25.8182	0.012304	0.0639822
NCU09203	trf-1	transcription factor iws-1	NO	NO	NO	NO	2.21	6.18	38.5705	0.0150169	0.0708915
NCU09209		galactose oxidase	NO	NO	NO	NO	1.2	6.42	16.2154	0.0158603	0.0721301
NCU09210		dyp-type peroxidase	NO	NO	NO	NO	1.15	1.11	24.8859	0.0262415	0.0923185
NCU09221		HIT finger domain-containing protein	NO	NO	NO	NO	1.18	1.28	6.19364	0.00359718	0.0393074
NCU09230	cys-16	cysteine-16	YES	NO	NO	NO	1.36	3.85	15.3241	0.0283972	0.0957458
NCU09239	pcn	proliferating cell nuclear antigen	NO	NO	NO	NO	1.35	6.12	56.4127	0.00245765	0.0341538
NCU09267		copper radical oxidase	NO	NO	NO	NO	1.42	5.42	4.77874	7.67689e-05	0.0102025
NCU09271		hypothetical protein	NO	NO	NO	NO	1.39	6.04	2.66494	0.00230849	0.0332385
NCU09277		hypothetical protein	YES	NO	NO	NO	1.2	6.41	54.4384	0.0186038	0.0775815
NCU09278		oxidoreductase	NO	NO	NO	NO	1.45	3.8	128.61	0.0097725	0.0581512
NCU09281	gh31-1	alpha-glucosidase	NO	NO	NO	NO	1.21	6.43	2.63122	0.00500371	0.0449527
NCU09284		hypothetical protein	NO	NO	NO	NO	1.87	2.71	38.3706	0.0112858	0.0622751
NCU09287		sugar transporter	NO	NO	NO	NO	1.69	2.05	3.36601	0.010961	0.0616413
NCU09293		hypothetical protein	NO	NO	NO	NO	1.2	6.43	25.9832	0.00180038	0.0306235
NCU09304		"glutamate-1-semialdehyde 2,1-aminomutase"	NO	NO	NO	NO	1.34	1.56	4.40297	0.00130144	0.0264165
NCU09306		hypothetical protein	NO	NO	NO	NO	1.33	1.2	9.6108	0.012843	0.0652264
NCU09319		hypothetical protein	NO	NO	NO	NO	1.34	1.73	16.2455	0.0152471	0.0714145
NCU09321		sucrose transporter	NO	NO	NO	NO	1.19	4.07	27.1766	0.00599919	0.0475452
NCU09345	nmt-1	no message in thiamine-1	YES	NO	YES	NO	1.32	5.77	22836.2	0.0055486	0.0467953
NCU09354		hypothetical protein	NO	NO	NO	NO	1.76	5.76	13.9834	0.00329922	0.0377682
NCU09386		hypothetical protein	NO	NO	NO	NO	1.33	6.56	102.521	0.0265277	0.092728
NCU09410		hypothetical protein	NO	NO	NO	YES	1.23	6.07	23.7342	0.0114657	0.0628347
NCU09420		hsp20 family	NO	NO	NO	NO	1.55	2.43	144.313	8.77812e-05	0.0102109
NCU09421		hypothetical protein	NO	NO	NO	NO	1.58	1.69	66.6388	0.00227684	0.0330693
NCU09422		hypothetical protein	YES	NO	NO	NO	2.13	1.4	268.201	0.0212488	0.082244
NCU09428		hypothetical protein	NO	NO	NO	NO	2.34	6.2	17.0182	0.00882675	0.0551634
NCU09429		flavin-containing monooxygenase	NO	NO	NO	NO	1.35	0.95	15.0924	0.0050317	0.0449527
NCU09436	asf-1	histone chaperone asf-1	NO	NO	NO	NO	3.6	3.45	118.611	0.000799323	0.0225126
NCU09444		MFS multidrug transporter	NO	NO	NO	NO	1.51	2.84	10.1381	0.00159175	0.0286276
NCU09473	cel-3	3-ketoacyl-acyl carrier protein reductase	NO	NO	NO	NO	1.37	5.86	15.1198	0.00456391	0.0426283
NCU09478		hypothetical protein	NO	NO	NO	NO	1.16	5.76	18.8362	0.000987473	0.0242771
NCU09486	gh13-3	"glucan 1,4-alpha-maltohexaosidase"	NO	NO	NO	NO	1.3	6.62	18.161	9.75738e-05	0.0108262
NCU09491	fea-1	feruloyl esterase B	NO	NO	NO	NO	1.34	5.7	11.1541	0.0143174	0.0690681
NCU09497		bifunctional D12/D15 fatty acid desaturase	NO	YES	NO	YES	1.09	2.55	8.14745	0.00957346	0.0575845
NCU09504		hypothetical protein	YES	NO	NO	NO	1.3	1.16	7.54367	0.0242006	0.0884166
NCU09505		hypothetical protein	YES	NO	NO	NO	1.39	2.31	21.3216	0.00622646	0.0476157
NCU09508	ce4-4	chitin deacetylase	NO	NO	NO	NO	1.27	3.72	3.09579	0.0112233	0.062085
NCU09513		GTP-binding protein 1	YES	YES	NO	YES	1.64	1.17	66.7206	0.0095356	0.0574526
NCU09525		secreted protein	YES	NO	NO	YES	1.34	2.61	16.1312	0.00110175	0.0249293
NCU09527		hypothetical protein	NO	NO	NO	NO	1.27	0.42	46.8567	0.00250518	0.0341538
NCU09529		hypothetical protein	NO	NO	NO	YES	1.96	5.82	11.0328	0.000532581	0.0206504
NCU09532		L-threo-3-deoxy-hexulosonate aldolase	NO	NO	NO	NO	1.25	5.26	150.601	8.07318e-05	0.0102025
NCU09533		NAD binding Rossmann fold oxidoreductase	NO	NO	NO	NO	1.33	0.36	84.2642	0.000228868	0.0138705
NCU09536		hypothetical protein	NO	NO	NO	NO	1.75	5.91	27.5113	0.00745507	0.0515
NCU09541		hypothetical protein	YES	NO	YES	NO	1.49	2.7	74.0596	0.000485682	0.0199019
NCU09544	pod-2	polarity defective-2	NO	NO	NO	NO	1.08	1.83	11.9086	0.0146246	0.069665
NCU09549		C6 zinc finger domain-containing protein	NO	NO	NO	NO	1.07	7.18	15.6331	0.0246154	0.0894341
NCU09559	ccg-9	clock-controlled gene-9	NO	NO	NO	NO	1.1	6.12	12.3367	0.00108715	0.0248907
NCU09561	drc-3	DNA replication complex GINS protein psf-3	NO	NO	NO	NO	1.28	2.6	9.5655	0.023239	0.0867046
NCU09562		hypothetical protein	YES	NO	NO	NO	1.13	2.05	14.9185	0.0142826	0.0689928
NCU09598	msp-45	mitochondrial escape protein 2	YES	NO	NO	NO	1.31	6.48	29.8836	0.0282963	0.0957088
NCU09602	hsp70-1	heat shock protein 70-1	YES	NO	NO	NO	1.06	6.36	458.611	0.0163208	0.0729134
NCU09608	rnh-1	ribonuclease H2 subunit A	NO	NO	NO	NO	1.84	6.29	17.6265	0.0294809	0.0977997
NCU09617		hypothetical protein	NO	NO	NO	NO	1.78	2.69	26.0663	0.00213211	0.032578
NCU09629		hypothetical protein	NO	NO	NO	NO	1.31	2.09	10.2848	0.00324321	0.0374923
NCU09647		hypothetical protein	YES	NO	NO	NO	1.23	1.48	39.8374	0.0056667	0.0469312
NCU09652	gh43-5	beta-xylosidase	NO	NO	NO	NO	1.57	0.11	10.0378	0.00169161	0.0294683
NCU09670		amidohydrolase	NO	NO	NO	NO	1.37	6.16	9.95818	0.00271362	0.0352842
NCU09676		hypothetical protein	YES	NO	NO	NO	1.4	3.13	12.9817	0.000142898	0.0124166
NCU09685		hypothetical protein	NO	NO	YES	NO	1.12	5.12	3.34564	0.000627966	0.0212202
NCU09692		phosphatidic acid phosphatase beta	NO	NO	NO	NO	1.05	0.94	70.0746	0.0120886	0.063746
NCU09693		hypothetical protein	YES	NO	NO	NO	1.37	6.28	418.064	0.00220209	0.0327862
NCU09698		hypothetical protein	NO	NO	NO	NO	1.28	2.67	5.27706	0.00227704	0.0330693
NCU09699		histone acetyltransferase Spt10	YES	NO	NO	NO	1.23	4.01	70.7078	0.0240544	0.0881812
NCU09738	xdh-2	alpha-ketoglutarate dependent xanthine dioxygenase	NO	NO	YES	NO	1.25	6.59	57.0113	0.00457322	0.0426283
NCU09739	ada-7	hypothetical protein	NO	NO	NO	NO	1.25	6.99	20.1628	1.09751e-08	7.91527e-05
NCU09759		endonuclease/exonuclease/phosphatase	NO	NO	NO	NO	1.02	6.23	48.4022	0.0120885	0.063746
NCU09760		hypothetical protein	NO	NO	NO	NO	1.22	4.2	21.5623	0.00282989	0.0359796
NCU09761		hypothetical protein	NO	NO	NO	NO	1.43	2.98	38.5726	0.000799468	0.0225126
NCU09767		membrane transporter	NO	NO	NO	NO	1.1	2.42	9.02086	0.000173889	0.0129276
NCU09773		oligopeptide transporter	NO	NO	NO	NO	1.18	1.12	11.7217	0.00204673	0.0321414
NCU09775	gh54-1	alpha-N-arabinofuranosidase	YES	YES	NO	YES	1.26	2.44	575.083	3.88644e-05	0.00934301
NCU09776		hypothetical protein	NO	YES	NO	NO	1.33	6.86	15.0116	0.000167825	0.0129276
NCU09788		endonuclease/exonuclease/phosphatase	NO	NO	NO	NO	1.32	6.11	12.2508	0.000561881	0.020963
NCU09789	ad-8	adenylosuccinate synthetase	NO	NO	NO	NO	1.96	6.67	105.462	0.0211736	0.0821431
NCU09792		UDP-galactose transporter Gms1	NO	NO	NO	NO	1.42	2.68	19.314	0.00444398	0.0421618
NCU09799		hypothetical protein	NO	NO	NO	NO	1.45	2.24	30.2368	0.00124959	0.0260054
NCU09806		hypothetical protein	NO	NO	NO	NO	1.62	1.31	176.373	0.00120778	0.0260054
NCU09810		succinyl-CoA synthetase subunit alpha	NO	NO	NO	NO	1.77	7.2	86.8108	0.00975388	0.0581512
NCU09821		oxidoreductase	YES	YES	NO	NO	1.97	1.24	142.134	0.0006618	0.0214487
NCU09841		phosphotyrosine protein phosphatase	YES	NO	NO	NO	1.2	7.19	112.674	0.000814375	0.0225147
NCU09856		hypothetical protein	YES	NO	NO	NO	2.76	1.98	9.2502	0.00188186	0.0312
NCU09857		hypothetical protein	YES	NO	NO	NO	1.55	2.61	12.2885	0.000318421	0.016223
NCU09871	nup-34	centrin 3	NO	NO	NO	NO	1.55	5.71	61.2041	0.00313677	0.0372691
NCU09873	acu-6	phosphoenolpyruvate carboxykinase	YES	YES	NO	YES	1.23	0.63	11.7535	0.019795	0.0802031
NCU09874		hypothetical protein	YES	YES	NO	YES	1.35	6.05	43.925	0.0079707	0.0528933
NCU09886		hypothetical protein	NO	NO	NO	NO	1.18	4.99	65.3784	0.00740594	0.0514497
NCU09913		major royal jelly protein	NO	NO	NO	NO	1.31	2.75	3.60158	0.0180326	0.0765906
NCU09933		ion channel protein	NO	YES	NO	NO	1.8	6.21	5.79645	0.00958439	0.0576022
NCU09969		hypothetical protein	NO	NO	NO	NO	1.62	5.94	2.69791	0.0103666	0.0601478
NCU09976	ce12-1	rhamnogalacturonan acetylesterase	NO	NO	NO	NO	1.45	7.07	67.5147	0.00341456	0.0385791
NCU09992		serine peptidase	NO	NO	NO	NO	1.27	2.14	86.8393	0.000875194	0.0229302
NCU09995	nhp-1	hypothetical protein	YES	NO	NO	NO	1.24	2.29	1215.77	0.00179393	0.0306235
NCU10007	acu-9	malate synthase	YES	NO	NO	NO	1.2	0.45	49.7402	0.0025497	0.0345301
NCU10008	tca-14	fumarate hydratase	YES	NO	NO	NO	1.46	5.83	148.921	0.0200523	0.0805259
NCU10015		methanesulfonate monooxygenase	NO	NO	NO	NO	1.26	5.62	5.8082	0.00249035	0.0341538
NCU10031		monooxygenase	NO	NO	NO	NO	1.49	6.41	68.4381	3.87035e-05	0.00934301
NCU10040		hypothetical protein	NO	NO	NO	NO	1.67	0.33	93.4401	0.00868922	0.0549075
NCU10042	emp-7	enolase	YES	YES	NO	NO	3.44	2.15	3674.6	0.0125317	0.0645563
NCU10043	div-1	mitotic spindle checkpoint component mad3	YES	NO	NO	NO	1.09	1.98	6.07585	0.0195649	0.0799446
NCU10044	apn-1	hypothetical protein	NO	NO	NO	NO	1.62	6.1	25.6963	0.0147394	0.0700422
NCU10045	ce8-1	pectinesterase	NO	NO	NO	NO	1.73	6.1	20.1957	0.012377	0.0640957
NCU10048	pan-2	3-methyl-2-oxobutanoate hydroxymethyltransferase	NO	NO	NO	NO	1.21	3.26	12.0754	0.000784518	0.0223955
NCU10049		autophagy protein Apg12	YES	YES	NO	NO	1.53	6.13	13.6405	0.00503616	0.0449527
NCU10053	pyr-8	thymidylate synthase	NO	NO	NO	NO	1.25	1.78	19.9674	0.00211118	0.032578
NCU10075	NA	NA	NO	NO	NO	NO	2.95	2.57	4.42261	0.00165865	0.0291114
NCU10091		hypothetical protein	YES	NO	NO	YES	1.37	6.39	3.06717	0.00907255	0.0560345
NCU10220	rbg-41	POS9-activating factor FAP7	NO	NO	NO	NO	1.72	5.81	35.5586	0.00482025	0.0441313
NCU10276	aap-11	hypothetical protein	YES	NO	NO	NO	1.14	3.21	27.6368	0.0020365	0.0321414
NCU10291		hypothetical protein	NO	NO	NO	NO	1.08	3.23	3.60797	0.00435242	0.0418745
NCU10301		hypothetical protein	NO	NO	NO	NO	1.21	0.01	7.38551	0.00260573	0.0345445
NCU10314		hypothetical protein	NO	NO	NO	NO	1.53	2.63	13.1433	0.00691875	0.049998
NCU10376		hypothetical protein	YES	NO	NO	NO	1.63	2.28	4.39297	0.015316	0.0714145
NCU10381		oligonucleotide transporter	NO	NO	NO	NO	1.31	6.37	39.0451	0.0293968	0.0976105
NCU10417		hypothetical protein	YES	NO	NO	NO	2.66	2.81	17.1762	0.00121193	0.0260054
NCU10467	dra-2	replication factor C subunit 4	NO	NO	NO	NO	1.24	6.42	33.5421	0.000877006	0.0229302
NCU10500		F-box domain-containing protein	NO	NO	NO	NO	1.08	6.3	98.2089	0.0005012	0.0200669
NCU10512		DUF895 domain membrane protein	NO	NO	NO	NO	1.45	4.94	9.71208	0.0282026	0.0957088
NCU10567		hypothetical protein	NO	NO	NO	NO	1.26	6.36	89.6711	0.0282425	0.0957088
NCU10610		hypothetical protein	YES	NO	NO	NO	1.31	2.45	19.3786	0.021219	0.082244
NCU10683		NRS/ER	NO	NO	NO	NO	1.26	0.64	17.5047	0.0144706	0.0692513
NCU10697		hypothetical protein	NO	NO	NO	NO	1.25	6.59	3.42343	0.000545841	0.0209394
NCU10721		solute carrier family 35 member B1 protein	NO	NO	NO	NO	1.16	3.78	25.7884	0.024358	0.0887671
NCU10776		DNA-repair protein rad2	NO	NO	NO	NO	1.43	3.29	23.4402	0.00378966	0.0396015
NCU10809		hypothetical protein	NO	NO	NO	NO	1.34	6.13	13.5072	0.00427654	0.0417354
NCU10852		exochitinase	YES	NO	NO	NO	1.37	6.28	105.108	0.000212655	0.0135723
NCU10883	NA	NA	NO	NO	NO	NO	1.48	1.6	89.0089	0.000996084	0.0242771
NCU10893	dtn-1	deoxyuridine 5'-triphosphate nucleotidohydrolase	NO	NO	YES	NO	1.05	4.6	89.4659	6.74134e-05	0.0102025
NCU10897	dash-5	hypothetical protein	YES	NO	NO	NO	1.33	2.98	223.686	0.0207121	0.0813609
NCU10933		hypothetical protein	NO	NO	NO	NO	1.19	5.47	25.4008	0.000259177	0.0141605
NCU11012	rpo-12	DNA-directed RNA polymerase I	NO	NO	NO	NO	1.17	5.2	81.66	0.00374224	0.0396015
NCU11046		hypothetical protein	NO	NO	NO	NO	1.35	6.25	60.1956	0.0130165	0.0656468
NCU11053		26S proteasome non-ATPase regulatory subunit 9	YES	NO	NO	NO	1.44	1.89	55.4783	0.00010881	0.0112105
NCU11067		hypothetical protein	NO	NO	NO	NO	1.29	3.37	6.69941	0.0115945	0.0631089
NCU11159	kpr-4	hypothetical protein	NO	NO	NO	NO	2.37	3.27	11.2066	0.0158922	0.0721301
NCU11241		nuclease domain-containing protein	NO	NO	NO	NO	1.78	3.13	19.7006	0.0202125	0.0806266
NCU11259	NA	NA	NO	NO	NO	NO	1.28	6.24	54.8528	0.0181978	0.0767051
NCU11264		hypothetical protein	NO	NO	NO	NO	1.22	0.09	18.1738	0.000621942	0.0212202
NCU11293		hypothetical protein	YES	YES	NO	YES	2.94	5.03	7.41842	0.00318726	0.0374373
NCU11295		hypothetical protein	YES	NO	NO	YES	1.44	6.47	60.6633	0.000432205	0.0191231
NCU11306	cyp450-32	cytochrome P450 2C30	NO	NO	NO	NO	1.27	6.96	5.50408	0.00622061	0.0476157
NCU11312	trm-23	CorA family metal ion transporter	NO	NO	NO	NO	1.11	2.44	12.9718	0.0064714	0.0481884
NCU11313		microsomal signal peptidase Spc12	NO	NO	NO	NO	1.42	6.28	56.2335	0.0155234	0.0715822
NCU11320		agmatinase	NO	NO	NO	NO	1.56	1.62	20.4612	0.0037216	0.0396015
NCU11323		hypothetical protein	YES	YES	NO	NO	1.42	5.68	609.483	0.00334917	0.0382155
NCU11347		hypothetical protein	NO	NO	NO	NO	1.31	5.85	4.25673	0.00808006	0.052981
NCU11356		phenazine biosynthesis PhzC/PhzF protein	NO	NO	NO	NO	1.49	3.03	71.6358	0.000637682	0.0212915
NCU11364		ketoreductase	NO	NO	NO	NO	1.21	5.41	4.79812	7.26603e-05	0.0102025
NCU11365		aminotransferase	NO	NO	NO	NO	1.08	0.09	31.1326	0.000326782	0.0164705
NCU11395		S-(hydroxymethyl)glutathione dehydrogenase	NO	NO	YES	NO	1.46	6.44	71.9933	0.00880146	0.055148
NCU11399		GPI mannosyltransferase 4	NO	NO	NO	YES	1.24	2.24	13.803	0.0269549	0.0934159
NCU11410	cdc7	cell cycle protein kinase	NO	NO	NO	NO	1.4	2.12	11.746	0.00884744	0.055197
NCU11411		hypothetical protein	NO	NO	NO	NO	1.15	2.74	40.7951	0.0112322	0.062085
NCU12024		hypothetical protein	NO	NO	NO	NO	1.43	6.74	5.82595	0.00201708	0.0321118
NCU12034		hypothetical protein	NO	NO	NO	NO	1.1	0.37	6.99183	0.0265637	0.092728
NCU12057		hypothetical protein	NO	YES	NO	NO	1.6	5.76	27.0314	0.00801874	0.0529565
NCU12126		hypothetical protein	NO	NO	NO	NO	1.15	2.89	32.8131	0.0160248	0.0724277
NCU12130		hypothetical protein	YES	NO	NO	NO	1.36	2.6	28.7713	0.00509952	0.0449946
NCU15832		hypothetical protein	NO	NO	NO	NO	1.12	6.29	47.5652	0.00498869	0.0449527
NCU16303		hypothetical protein	NO	NO	NO	NO	2.71	2.24	3.13771	0.0154673	0.0714145
NCU16323		hypothetical protein	NO	NO	NO	NO	1.27	2.43	41.9834	0.000989176	0.0242771
NCU16332		hypothetical protein	NO	NO	NO	NO	1.87	6.48	19.9741	0.0249859	0.0900993
NCU16343		hypothetical protein	NO	NO	NO	NO	1.84	6.34	4.1181	0.017134	0.0750274
NCU16348		hypothetical protein	NO	NO	NO	NO	1.32	5.98	5.32143	0.0181523	0.0767051
NCU16404		hypothetical protein	NO	NO	NO	NO	1.16	2.35	7.21186	0.0101135	0.059348
NCU16405		hypothetical protein	NO	NO	NO	NO	1.34	5.38	297.288	0.0115874	0.0631089
NCU16441		hypothetical protein	NO	NO	NO	NO	1.2	0.58	4.40674	0.0204836	0.0809022
NCU16443		hypothetical protein	NO	NO	NO	NO	1.2	0.36	33.966	0.00375136	0.0396015
NCU16445		hypothetical protein	NO	NO	NO	NO	1.11	4.05	433.49	0.00275355	0.0355252
NCU16446		hypothetical protein	NO	NO	NO	NO	1.09	0.57	6.29025	0.0140266	0.0683681
NCU16454		hypothetical protein	NO	NO	NO	NO	1.2	1.22	95.3904	0.0148707	0.0704648
NCU16472		hypothetical protein	NO	NO	NO	NO	1.54	5.29	30.9195	0.000933938	0.0237439
NCU16477		hypothetical protein	NO	NO	NO	NO	1.46	2.93	49.3884	0.012565	0.0646148
NCU16511		hypothetical protein	NO	NO	NO	NO	1.78	3.37	17.6835	0.0220053	0.0835971
NCU16541		hypothetical protein	NO	NO	NO	NO	1.22	6.47	79.1679	0.00215647	0.0326339
NCU16558		hypothetical protein	NO	NO	NO	NO	3.39	2.48	25.1939	0.000596868	0.020963
NCU16559		hypothetical protein	NO	NO	NO	NO	2.15	2.5	24.1427	0.00299217	0.0365136
NCU16561		hypothetical protein	NO	NO	NO	NO	1.33	1.21	4.26974	0.0193979	0.0795324
NCU16588		hypothetical protein	NO	NO	NO	NO	1.38	6.39	17.3714	0.0160054	0.0724277
NCU16589		hypothetical protein	NO	NO	NO	NO	1.04	5.7	5.71146	0.00665532	0.0487786
NCU16595		hypothetical protein	NO	NO	NO	NO	1.21	4.52	3.84948	0.019967	0.0805259
NCU16596		hypothetical protein	NO	NO	NO	NO	1.18	2.56	5.79385	0.00440636	0.0420353
NCU16624		hypothetical protein	NO	NO	NO	NO	1.31	3.41	23.2874	0.0183033	0.0768
NCU16625		hypothetical protein	NO	NO	NO	NO	1.43	5.75	8.71597	0.0137746	0.0679496
NCU16673		hypothetical protein	NO	NO	NO	NO	1.4	6.21	993.221	0.00550462	0.0465955
NCU16683		hypothetical protein	NO	NO	NO	NO	1.11	6.15	120.323	0.00131948	0.0265073
NCU16710		hypothetical protein	NO	NO	NO	NO	1.77	2.7	23.3208	0.00257897	0.0345301
NCU16716		hypothetical protein	NO	NO	NO	NO	1.82	1.54	6.67154	0.0273591	0.0940487
NCU16738		hypothetical protein	NO	NO	NO	NO	1.04	5.81	6.91102	0.0125646	0.0646148
NCU16742		hypothetical protein	NO	NO	NO	NO	1.46	6.75	177.348	0.00649138	0.0481884
NCU16746		hypothetical protein	NO	NO	NO	NO	1.06	7.28	3.58513	0.0160237	0.0724277
NCU16751		hypothetical protein	NO	NO	NO	NO	1.79	6.08	5.31867	0.0123674	0.0640957
NCU16756		hypothetical protein	NO	NO	NO	NO	1.61	5.76	3.26635	0.00828524	0.0535423
NCU16757		hypothetical protein	NO	NO	NO	NO	1.42	6.27	120.612	0.000935009	0.0237439
NCU16762		hypothetical protein	NO	NO	NO	NO	1.55	3.39	13.582	0.00414496	0.0414275
NCU16767		hypothetical protein	NO	NO	NO	NO	1.07	2.93	13.5502	0.00978288	0.058165
NCU16791		hypothetical protein	NO	NO	NO	NO	1.81	2.8	23.4046	0.00838566	0.0539495
NCU16848		hypothetical protein	NO	NO	NO	NO	1.41	0.88	7.34816	0.015664	0.0717672
NCU16891		hypothetical protein	NO	NO	NO	NO	1.27	1.58	53.0118	0.0174512	0.075563
NCU16896		hypothetical protein	NO	NO	NO	NO	1.33	1.4	5.89046	0.000498728	0.0200669
NCU16902		hypothetical protein	NO	NO	NO	NO	1.28	2.68	17.0671	0.00347902	0.0389003
NCU16966		hypothetical protein	NO	NO	NO	NO	1.69	1.31	193.144	0.00949096	0.0573957
NCU16998		hypothetical protein	NO	NO	NO	NO	1.64	6.37	5.27655	0.0203888	0.0808276
NCU17055		hypothetical protein	NO	NO	NO	NO	1.72	6.61	19.51	8.78079e-06	0.0042218
NCU17061		hypothetical protein	NO	NO	NO	NO	1.12	2.71	18.3733	0.00058635	0.020963
NCU17064		hypothetical protein	NO	NO	NO	NO	1.42	4.46	27.8569	0.000628892	0.0212202
NCU17066		hypothetical protein	NO	NO	NO	NO	1.3	1.25	2.94692	0.0175379	0.0756481
NCU17074		hypothetical protein	NO	NO	NO	NO	1.34	2.08	19.8787	0.00669869	0.0490467
NCU17083		hypothetical protein	NO	NO	NO	NO	1.14	1.78	4.63074	0.00749845	0.0515527
NCU17135		hypothetical protein	NO	NO	NO	NO	1.19	5.9	4.31246	0.026855	0.0933977
NCU17227		hypothetical protein	NO	NO	NO	NO	1.82	6.09	4.12254	0.00485003	0.0441679
NCU17232		hypothetical protein	NO	NO	NO	NO	1.28	4.39	7.02146	0.0201759	0.0805697
NCU17257		hypothetical protein	NO	NO	NO	NO	1.77	6.21	3.11905	0.00126522	0.0260708

## Sheet: third harmonic genes - verify
Third harmonic (~7h period) genes identified in the verification dataset in WT Neurospora crassa
Gene ID	Symbol	Name	ChIP-seq targets				Fold-amplitude	Phase (time after L to D)	Mean expression (cpm)	P.value	adj.P.value
			FF7	CSP1	WCC	SUB1
NCU00024		yippee zinc-binding protein	NO	NO	NO	NO	1.51	0.62	101.104	0.00152817	0.0648424
NCU00879		WD domain-containing protein	NO	NO	NO	NO	1.17	6.34	55.9095	0.00122397	0.0566512
NCU01181		acyl-CoA dehydrogenase family member 11	NO	NO	NO	NO	1.23	2.57	120.163	0.00132727	0.0601212
NCU01845		phosphoglycerate mutase family domain-containing protein	YES	NO	NO	YES	1.23	5.99	17.3701	0.00354507	0.0973482
NCU02194		hypothetical protein	NO	NO	NO	NO	1.3	7.24	35.2202	0.000109268	0.018295
NCU02321		hypothetical protein	NO	YES	NO	NO	1.03	3.1	7.51049	0.00056052	0.0428284
NCU02609		hypothetical protein	YES	NO	YES	NO	1.4	0.26	12.8395	0.000641759	0.0441744
NCU02623		mitochondrial hypoxia responsive domain-containing protein	YES	YES	NO	YES	1.23	5.15	541.216	0.00114718	0.054929
NCU04314		hypothetical protein	YES	YES	NO	YES	1.2	2.49	1859.23	0.00107987	0.0539502
NCU05448		hypothetical protein	YES	NO	NO	YES	1.18	6.39	6.91729	0.00273395	0.0846843
NCU06207	erg-10	C-5 sterol desaturase	NO	NO	NO	NO	1.1	5.98	469.581	0.0030253	0.0905397
NCU07352		hypothetical protein	YES	NO	NO	NO	1.59	5.82	61.369	0.00366482	0.0991421
NCU07502		hypothetical protein	NO	NO	NO	NO	1.12	6.19	8.53816	0.00115387	0.054929
NCU07507		hypothetical protein	NO	NO	NO	NO	2.08	2.63	13.0839	0.00307388	0.0910696
NCU07853		uricase	NO	NO	NO	NO	1.21	1.87	377.755	0.00225132	0.0796966
NCU08126		D-lactate dehydrogenase	YES	NO	NO	NO	1.29	4.84	6.19716	0.00116153	0.054929
NCU08331		hypothetical protein	YES	NO	NO	NO	1.15	6.14	15.5233	0.00165538	0.0666633
NCU08637		hypothetical protein	NO	NO	NO	NO	1.1	3.21	6.71048	0.000371309	0.0363342
NCU08936	ccg-15	clock-controlled gene-15	YES	NO	NO	NO	1.22	6.72	4429.4	0.000826524	0.049142
NCU09682		secreted glycosyl hydrolase	NO	NO	NO	NO	1.71	3.05	46.342	0.00290568	0.0882388
NCU11295		hypothetical protein	YES	NO	NO	YES	1.27	4.83	72.1416	7.2853e-05	0.0173586
NCU17275		hypothetical protein	NO	NO	NO	NO	1.13	6.14	10.1088	0.0033246	0.0941858

## Sheet: second harmonic genes - verify
Second harmonic (11h period) genes identified in the verification dataset in WT Neurospora crassa
Gene ID	Symbol	Name	ChIP-seq targets				Fold-amplitude	Phase (time after L to D)	Mean expression (cpm)	P.value	adj.P.value
			FF7	CSP1	WCC	SUB1
NCU00403		"dTDP-D-glucose 4,6-dehydratase"	NO	NO	NO	NO	1.16	1.35	11.7847	0.00206251	0.0765103
NCU02344	gh61-12	fungal cellulose binding domain-containing protein	YES	NO	NO	NO	1.02	6.6	66.3146	7.63703e-05	0.0175227
NCU02390		hypothetical protein	NO	NO	NO	NO	1.09	5.51	130.064	0.000561223	0.0428284
NCU05264		pyrimidine 5'-nucleotidase	NO	NO	NO	NO	1.04	4.94	87.3196	0.00165247	0.0666633
NCU05354		hypothetical protein	NO	NO	NO	NO	1.13	1.12	12.8274	0.000978016	0.0522311
NCU09650		hypothetical protein	NO	NO	NO	NO	1.13	0.76	6.93451	0.00268595	0.0844932

## Sheet: circadian genes - verify
Circadian (22h period) genes identified in the verification dataset in WT Neurospora crassa
Gene ID	Symbol	Name	ChIP-seq targets				Fold-amplitude	Phase (time after L to D)	Mean expression (cpm)	P.value	adj.P.value
			FF7	CSP1	WCC	SUB1
NCU00026		hypothetical protein	NO	YES	NO	NO	1.05	3.27	39.0735	0.000297713	0.0155587
NCU00145	hH3v	histone H3	YES	NO	NO	NO	1.16	1.82	40.6787	0.0312826	0.100989
NCU00175		hypothetical protein	YES	NO	NO	NO	1.31	6.7	450.609	4.06537e-05	0.00945788
NCU00263		serin endopeptidase	NO	NO	NO	NO	1.17	5.03	16.2081	0.00069596	0.0217284
NCU00306		MFS multidrug transporter	NO	NO	NO	NO	1.55	2.06	15.9952	0.176846	0.264718
NCU00322		hypothetical protein	YES	NO	NO	YES	1.32	5.85	879.805	0.00138857	0.0271779
NCU00399		cell wall protein PhiA	YES	NO	NO	NO	1.05	1.51	24559.5	0.000228476	0.0138705
NCU00419	rpo-17	DNA-directed RNA polymerase I and III polypeptide	NO	NO	NO	NO	1.22	6.55	26.5369	0.000137749	0.0123711
NCU00522		cystathionine beta-lyase	NO	NO	NO	NO	1.37	5.84	61.3294	0.0818593	0.166067
NCU00642	gh35-1	beta-galactosidase	NO	NO	NO	NO	1.9	5.72	66.8544	4.79062e-05	0.00956359
NCU00643	ard-1	L-arabinitol 4-dehydrogenase	NO	NO	NO	NO	1.12	2.2	51.9583	0.000572407	0.020963
NCU00720	tca-17	L-lactate dehydrogenase	NO	NO	NO	NO	1.3	2.02	149.793	0.00073941	0.0221702
NCU00755		hypothetical protein	NO	NO	NO	NO	1.32	6.45	8.67559	0.00188028	0.0312
NCU00813		disulfide isomerase	YES	NO	NO	NO	1.28	5.85	96.5594	0.217629	0.302883
NCU00827		hypothetical protein	NO	YES	NO	NO	1.16	7.19	7.87112	0.0766519	0.160982
NCU00829		ferric reductase	NO	YES	NO	YES	1.07	1.92	43.5189	0.124255	0.210706
NCU00830	trm-44	ctr copper transporter	NO	YES	NO	YES	2.69	6.94	50.7486	0.0902824	0.176005
NCU00838		3-dehydroshikimate dehydratase	NO	NO	NO	NO	2.33	6.82	53.112	8.66552e-05	0.0102109
NCU01057		taurine catabolism dioxygenase TauD	NO	NO	NO	NO	1.25	2.85	33.1536	0.0127224	0.0648894
NCU01061		dienelactone hydrolase	NO	NO	NO	NO	1.24	3.3	7.61376	0.00350744	0.0389597
NCU01112		lipid binding protein	NO	NO	NO	NO	1.26	1.78	20.4465	0.000231439	0.0139095
NCU01121		hypothetical protein	NO	NO	NO	NO	1.58	4.58	26.4758	0.000328861	0.0164705
NCU01154	sub-1	submerged protoperithecia-1	YES	NO	YES	YES	1.2	2.61	18.9889	0.00121314	0.0260054
NCU01236		GIY-YIG catalytic domain-containing protein	NO	NO	NO	NO	1.43	5.66	8.27295	0.0177298	0.0760575
NCU01391		hypothetical protein	YES	NO	NO	NO	1.1	2.26	562.672	0.000445953	0.0191532
NCU01430		hypothetical protein	YES	NO	NO	NO	1.1	4.91	48.4051	2.9128e-06	0.00248954
NCU01489	hpt-1	hypothetical protein	NO	NO	NO	NO	1.5	5.91	204.598	0.000418217	0.0188627
NCU01700		hypothetical protein	NO	NO	NO	NO	1.46	6.79	32.0907	0.622587	0.665298
NCU01735		hypothetical protein	NO	NO	NO	NO	1.38	2.11	162.493	0.00814625	0.0532092
NCU01861		short chain dehydrogenase/reductase family	NO	YES	NO	NO	1.06	1.44	253.247	2.34398e-05	0.00754317
NCU01870		Eno3 protein	NO	NO	NO	NO	1.2	5.68	10.6775	9.74154e-05	0.0108262
NCU01871		hypothetical protein	YES	NO	YES	YES	1.08	6.08	107.721	0.0021714	0.0327618
NCU02086		hypothetical protein	YES	NO	NO	YES	1.4	2.32	16.9515	0.0162463	0.0728206
NCU02174		hypothetical protein	YES	NO	NO	NO	1.25	2.3	23.7515	0.0120969	0.063746
NCU02262	mind-3	hypothetical protein	NO	NO	NO	NO	1.18	2.41	16.604	0.0020377	0.0321414
NCU02265	frq	frequency	YES	YES	YES	YES	1.57	3.66	8.78045	0.00245567	0.0341538
NCU02317		hypothetical protein	NO	NO	NO	NO	1.19	6.57	110.196	0.015577	0.0716635
NCU02338		secreted protein	NO	NO	NO	NO	1.3	6.37	84.1998	0.00163412	0.0291114
NCU02361		formamidase	NO	NO	NO	NO	1.23	6.68	5.24665	0.0070582	0.0503773
NCU02378		integral membrane protein	NO	NO	NO	NO	1.21	2.63	29.9339	0.000438071	0.0191477
NCU02596		hypothetical protein	YES	NO	NO	YES	2.06	3.03	262.988	0.000600653	0.020963
NCU02687	dra-4	activator 1 41 kDa subunit	NO	YES	NO	NO	2.16	6.56	13.0695	0.0314632	0.101037
NCU02741	mei-3	MEI3	NO	NO	NO	NO	1.16	1.69	18.0044	0.00066812	0.0214487
NCU02819		high mobility group protein	YES	NO	YES	YES	1.28	5.62	13.6778	0.00185076	0.0311134
NCU02884		hypothetical protein	NO	YES	NO	NO	1.31	2.24	45.434	0.108119	0.194302
NCU02890		hypothetical protein	NO	NO	NO	NO	2.16	2.25	41.2699	0.00420267	0.0415117
NCU03008		hypothetical protein	NO	NO	NO	NO	1.12	5.06	33.4576	0.466747	0.528111
NCU03071	os-4	MAP kinase kinase kinase SskB	YES	NO	YES	NO	1.19	0.4	6.16507	0.0152515	0.0714145
NCU03073	pole-4	hypothetical protein	NO	NO	NO	NO	1.56	6.39	17.9877	0.0138877	0.0682226
NCU03092		nuclear localization sequence binding protein	NO	NO	NO	NO	1.5	5.59	51.343	0.00192991	0.0316103
NCU03383		hypothetical protein	NO	NO	NO	NO	1.41	2.46	46.4327	0.0263082	0.0923285
NCU03405	dash-2	hypothetical protein	NO	NO	NO	NO	1.72	5.89	26.356	0.000805863	0.0225126
NCU03406		hypothetical protein	NO	NO	NO	NO	1.08	4.72	27.5021	0.329965	0.407205
NCU03488	pyr-4	pyrimidine-4	YES	NO	NO	YES	1.62	3.37	174.592	0.00018426	0.0129276
NCU03535		hypothetical protein	YES	NO	NO	NO	1.29	6.4	29.7265	0.0330397	0.10377
NCU03536	cys-3	regulatory protein Cys-3	YES	NO	NO	NO	1.24	6.17	164.125	0.148663	0.23592
NCU03639	tgl-1	lipase	YES	NO	NO	YES	1.19	2.34	52.6466	0.00703075	0.0503533
NCU03641	gh3-1	beta-glucosidase 2	YES	NO	NO	YES	1.2	4.03	37.5383	1.67277e-05	0.00623392
NCU03696		nitroreductase	YES	NO	NO	NO	1.17	5.91	35.6867	0.538704	0.590536
NCU03752		EBP domain-containing protein	YES	NO	YES	NO	1.17	6.4	38.1275	0.00737206	0.0513813
NCU03753	ccg-1	clock controlled protein CCG-1	YES	NO	NO	NO	1.19	5.79	28375.7	2.62133e-05	0.00754317
NCU03802	cbs-1	trimethyllysine dioxygenase	NO	YES	NO	NO	1.29	0.34	9.4637	6.97096e-05	0.0102025
NCU03813	fdh	formate dehydrogenase	NO	NO	NO	NO	2.27	1.74	445.422	0.0175598	0.0756973
NCU03836	gpe-1	O-sialoglycoprotein endopeptidase	YES	NO	NO	NO	1.2	3.18	35.1954	0.00213958	0.0326229
NCU04196		tRNA (adenine-N(1)-)-methyltransferase catalytic subunit trm61	NO	YES	NO	NO	1.23	5.18	7.90534	0.183379	0.270677
NCU04197		CipC protein	NO	YES	NO	NO	1.17	3.93	698.451	0.00801573	0.0529565
NCU04249		hypothetical protein	YES	NO	YES	NO	1.28	3.56	143.004	0.0497054	0.12772
NCU04266		hypothetical protein	NO	NO	NO	NO	1.34	6.29	891.452	1.39785e-06	0.00168021
NCU04276		hypothetical protein	YES	NO	YES	YES	1.33	6.45	1720.73	0.084685	0.169573
NCU04295		transcription factor	YES	NO	YES	NO	1.79	6.59	24.3163	0.000144889	0.0124397
NCU04300		hypothetical protein	NO	NO	NO	NO	1.15	0.24	11.2913	0.00132789	0.0265569
NCU04338	hH4v	hypothetical protein	NO	NO	NO	NO	1.17	3.53	82.4044	0.0139537	0.0682758
NCU04371	fkr-3	peptidyl-prolyl cis-trans isomerase fkr-3	YES	NO	NO	NO	1.67	5.92	11.6344	0.00232648	0.0332385
NCU04409		ankyrin repeat protein	NO	NO	NO	NO	1.76	2.74	21.8068	0.25171	0.335303
NCU04430		leupeptin-inactivating enzyme 1	NO	NO	NO	NO	1.14	5.24	93.8158	0.000250427	0.014144
NCU04433	cys-14	cysteine-14	YES	NO	NO	NO	1.26	6.28	55.1764	0.0524412	0.131139
NCU04493		hypothetical protein	YES	YES	NO	YES	1.2	5.45	311.804	0.0297693	0.0984393
NCU04667		hypothetical protein	YES	NO	NO	NO	1.44	6.78	86.3036	0.0161928	0.0727165
NCU04675		hypothetical protein	NO	NO	NO	NO	1.27	5.63	423.336	1.72876e-05	0.00623392
NCU04823		NADP-dependent alcohol dehydrogenase C	NO	NO	NO	NO	1.06	5.87	50.0105	9.61582e-06	0.00433433
NCU04879		hypothetical protein	NO	NO	NO	NO	1.34	6.62	95.0266	0.0329288	0.103523
NCU04908		hypothetical protein	YES	YES	NO	YES	2.05	6.33	63.3666	0.00130398	0.0264165
NCU04928		hypothetical protein	NO	NO	NO	NO	1.38	6.23	40.0859	0.0055351	0.0467437
NCU05025		hypothetical protein	YES	YES	YES	NO	1.2	4.8	21.0237	0.000131152	0.0121265
NCU05070		hypothetical protein	NO	NO	NO	YES	1.41	3.09	43.4124	0.0023216	0.0332385
NCU05119		hypothetical protein	YES	NO	NO	NO	1.14	3.12	59.6229	0.0315866	0.101246
NCU05126		hypothetical protein	YES	YES	YES	YES	1.13	2.61	94.913	0.128521	0.215156
NCU05135		hypothetical protein	NO	YES	NO	NO	1.85	2.12	41.137	0.166835	0.254733
NCU05235		ribosome biogenesis protein RLP24	NO	YES	NO	NO	1.38	1.68	31.0788	0.0388714	0.111778
NCU05262		hypothetical protein	YES	NO	NO	NO	1.3	6.35	35.8311	0.012282	0.0639822
NCU05290	pyr-2	orotate phosphoribosyltransferase	NO	NO	NO	NO	1.29	1.68	135.463	0.00019279	0.0129297
NCU05306		hypothetical protein	YES	NO	NO	YES	1.45	1.04	70.8294	0.0939018	0.179586
NCU05311		hypothetical protein	NO	YES	NO	NO	1.67	1.92	14.0972	0.00212244	0.032578
NCU05525		DUF833 domain-containing protein	NO	NO	NO	NO	2.18	6.56	37.4252	0.134337	0.221754
NCU05652		hypothetical protein	NO	YES	NO	NO	1.08	2.44	66.8716	6.46595e-05	0.0102025
NCU05693		interferon-induced GTP-binding protein Mx2	NO	NO	NO	NO	1.74	5.94	28.068	0.538008	0.589952
NCU05789	gh16-6	secreted glucosidase	YES	NO	NO	NO	1.13	4.13	285.015	0.000250914	0.014144
NCU05801		hypothetical protein	NO	NO	NO	NO	1.28	2.89	8.05533	0.00148213	0.0280143
NCU05855		O-methyltransferase	YES	NO	YES	YES	1.28	6.25	38.9131	0.104446	0.190648
NCU05988		hypothetical protein	NO	NO	NO	NO	1.48	6.17	21.235	0.451481	0.515039
NCU06005		glycerol kinase	YES	YES	NO	YES	1.32	3.57	16.9566	0.723103	0.754925
NCU06095	ghh	grainy-head homolog	YES	NO	YES	NO	1.82	3.52	23.3614	0.000215419	0.0135972
NCU06123		phosphoketolase	NO	YES	NO	NO	1.27	3.87	29.4321	0.0105539	0.0606975
NCU06125		hypothetical protein	YES	NO	NO	NO	1.55	6.55	48.8073	0.00870967	0.0549075
NCU06170		hypothetical protein	YES	NO	NO	NO	1.15	5.11	262.429	0.0607069	0.140959
NCU06255		hypothetical protein	YES	NO	NO	YES	1.03	2.73	14.6263	0.0651937	0.146947
NCU06256		phosphoglycerate mutase	NO	NO	NO	NO	1.23	1.79	22.387	0.0346886	0.106457
NCU06326		pectate lyase 1	NO	NO	NO	NO	2.04	2.24	265.203	1.04886e-06	0.00151287
NCU06589		hypothetical protein	NO	NO	NO	NO	1.31	6.5	60.6032	0.00189519	0.0312772
NCU06803		glutamate decarboxylase	YES	NO	NO	NO	1.65	6.3	34.6441	0.00138235	0.0271779
NCU06912		hypothetical protein	YES	NO	NO	YES	1.43	2.55	132.438	0.017332	0.0753955
NCU06961	gh28-2	exopolygalacturonase	NO	YES	NO	NO	1.62	2.18	28.1681	0.000196471	0.0129297
NCU07022		sorbitol dehydrogenase	NO	NO	YES	YES	1.19	6.26	13.0674	0.000113347	0.0115135
NCU07049		hypothetical protein	NO	NO	NO	NO	1.32	5.13	43.1566	5.54718e-05	0.0101603
NCU07053		aldehyde dehydrogenase	NO	NO	NO	NO	1.07	3.35	28.1598	0.248868	0.33318
NCU07082		aspartyl-tRNA synthetase	NO	NO	NO	NO	1.09	1.07	10.5776	0.0539162	0.133531
NCU07129	aap-8	amino-acid permease inda1	NO	YES	NO	NO	1.28	6.07	32.3505	0.0167314	0.0740287
NCU07159	spr-7	proteinase T	NO	NO	YES	YES	1.44	6.31	57.5688	0.0152801	0.0714145
NCU07167		isoflavone reductase	NO	NO	NO	NO	1.36	5.97	55.5911	0.00847552	0.0542373
NCU07221		two-component system protein A	YES	NO	YES	NO	1.57	1.71	44.1981	3.50472e-07	0.000703332
NCU07232		heat shock protein 30	YES	NO	NO	NO	1.42	1.96	2611	3.4064e-07	0.000703332
NCU07318		mannitol-1-phosphate 5-dehydrogenase	YES	YES	NO	NO	1.1	3.54	216.101	0.00202146	0.0321118
NCU07322		glyoxalase	NO	NO	NO	NO	1.12	6.38	27.6146	0.00272019	0.0352842
NCU07345		hypothetical protein	NO	NO	NO	NO	1.32	2.56	65.6945	8.39563e-06	0.0042218
NCU07428	trm-46	copper transporter	NO	NO	NO	NO	1.18	5.13	92.8737	0.0688043	0.151563
NCU07523	gh55-3	"1,3-beta glucanase"	YES	NO	NO	NO	1.24	6.25	38.0311	0.0121577	0.0638535
NCU07583		hypothetical protein	NO	NO	NO	NO	1.27	5.89	6.04712	0.0195129	0.0798226
NCU07663		GRF zinc finger domain-containing protein	NO	NO	NO	NO	1.38	2.72	5.83461	0.00477711	0.0440569
NCU07787	ccg-14	clock controlled protein CCG-14	YES	YES	NO	YES	4.58	3.07	17790.8	2.73439e-05	0.00754317
NCU07923		hypothetical protein	NO	NO	NO	NO	3.72	2.42	7.94064	0.00489042	0.0444203
NCU07938		MFS transporter	YES	NO	NO	NO	2.29	2.1	12.4737	0.000773457	0.022279
NCU07953	aod-1	alternative oxidase-1	NO	NO	NO	NO	1.11	0.85	19.2679	0.219316	0.304644
NCU08070		meiotically up-regulated 182 protein	NO	YES	NO	NO	2.34	6.79	83.7301	0.00752994	0.0516707
NCU08148		H+/nucleoside cotransporter	YES	NO	NO	NO	1.87	0.3	45.605	0.0323518	0.102804
NCU08155		hypothetical protein	NO	NO	NO	NO	1.04	7.25	327.313	0.00533032	0.0456665
NCU08171	acw-12	anchored cell wall protein-12	YES	YES	NO	NO	1.36	5.54	885.141	0.00105226	0.0246678
NCU08193		hypothetical protein	YES	YES	NO	NO	1.17	2.16	234.631	0.114325	0.200124
NCU08194		hypothetical protein	NO	YES	NO	NO	1.04	3.57	20.1029	0.0303105	0.0990932
NCU08199		6-hydroxy-D-nicotine oxidase	NO	NO	NO	NO	1.4	2.54	15.3729	0.0329259	0.103523
NCU08223		hypothetical protein	NO	NO	NO	NO	2.38	3.39	9.01535	0.0332342	0.103869
NCU08224		hypothetical protein	YES	NO	NO	NO	1.67	2.85	243.51	0.00177227	0.0304863
NCU08364		choline sulfatase	NO	NO	NO	NO	1.57	5.41	17.7086	0.122267	0.208461
NCU08412		"endo-beta-1,4-mannanase"	NO	NO	NO	NO	1.29	0.3	11.5963	2.19016e-05	0.00752163
NCU08434		5-methyltetrahydropteroyltriglutamate-homocysteine methyltransferase	NO	NO	NO	NO	1.41	2.33	790.376	0.13652	0.224173
NCU08455		hypothetical protein	NO	NO	NO	NO	1.54	2.99	27.2019	0.106367	0.192212
NCU08541		hypothetical protein	YES	YES	NO	NO	1.53	5.75	57.4824	0.0016789	0.0293889
NCU08595		ribosome biogenesis protein	YES	NO	NO	NO	1.13	3.49	25.9044	0.00640431	0.048165
NCU08715		hypothetical protein	NO	NO	NO	NO	1.47	2.4	12.8272	8.99242e-05	0.0102942
NCU08726	fl	fluffy	YES	YES	NO	NO	1.1	3.45	19.5047	0.000238756	0.0139185
NCU08728	mrp-16	mitochondrial ribosomal protein S19	YES	NO	NO	NO	1.08	1.16	110.767	0.000150479	0.0127677
NCU08750		isoamyl alcohol oxidase	YES	YES	NO	NO	1.21	5.71	46.4306	6.75245e-05	0.0102025
NCU08804		iron-regulated transporter	NO	NO	NO	NO	1.37	1.89	27.4998	0.0197911	0.0802031
NCU08927	dcd	dihydroceramide delta(4)-desaturase	NO	NO	NO	NO	1.22	6.23	59.4017	0.0582962	0.138255
NCU08943		3-oxoacyl-(acyl-carrier-protein) reductase	YES	NO	NO	NO	1.21	5.4	26.397	0.0520977	0.130552
NCU08947	qcr8	ubiquinol-cytochrome-c reductase chain VIII	NO	NO	NO	NO	1.65	5.85	338.633	0.340893	0.417477
NCU08985		protein tyrosine phosphatase	NO	NO	NO	NO	1.28	6.96	94.4069	0.000308322	0.015883
NCU09078		hypothetical protein	NO	NO	YES	NO	1.74	6.09	43.9649	0.121909	0.207998
NCU09102		glutamyl-tRNA(Gln) amidotransferase subunit A	NO	NO	NO	NO	1.03	2.22	20.2441	0.199426	0.286735
NCU09115	cyp450-23	cytochrome P450 52A11	YES	NO	NO	YES	1.21	5.27	93.8855	0.0225202	0.0849009
NCU09169		NmrA family transcriptional regulator	NO	NO	NO	NO	1.35	4.23	149.841	4.53017e-05	0.00956359
NCU09170	gh43-4	alpha-N-arabinofuranosidase II	NO	NO	NO	NO	1.12	2.87	239.011	3.36924e-06	0.00248954
NCU09235	con-8	conidiation-8	NO	NO	YES	NO	1.16	5.4	618.01	0.360341	0.434579
NCU09356		hypothetical protein	NO	NO	NO	NO	1.35	6.33	11.7846	0.0922081	0.177666
NCU09533		NAD binding Rossmann fold oxidoreductase	NO	NO	NO	NO	1.21	2.59	136.604	0.000228868	0.0138705
NCU09544	pod-2	polarity defective-2	NO	NO	NO	NO	1.18	2.24	11.5779	0.0146246	0.069665
NCU09559	ccg-9	clock-controlled gene-9	NO	NO	NO	NO	1.11	0.63	10.0771	0.00108715	0.0248907
NCU09652	gh43-5	beta-xylosidase	NO	NO	NO	NO	1.3	1.37	7.07453	0.00169161	0.0294683
NCU09676		hypothetical protein	YES	NO	NO	NO	1.59	1.26	16.8906	0.000142898	0.0124166
NCU09692		phosphatidic acid phosphatase beta	NO	NO	NO	NO	1.94	6.33	57.2971	0.0120886	0.063746
NCU09739	ada-7	hypothetical protein	NO	NO	NO	NO	1.44	3.31	23.1308	1.09751e-08	7.91527e-05
NCU09775	gh54-1	alpha-N-arabinofuranosidase	YES	YES	NO	YES	1.08	1.9	677.287	3.88644e-05	0.00934301
NCU09800		taurine dioxygenase	NO	NO	NO	NO	2.13	3.97	10.9298	0.139439	0.227005
NCU09844		amidohydrolase	NO	YES	NO	NO	1.14	2.46	8.87853	0.0559392	0.13579
NCU09873	acu-6	phosphoenolpyruvate carboxykinase	YES	YES	NO	YES	1.39	4.92	18.0827	0.019795	0.0802031
NCU09874		hypothetical protein	YES	YES	NO	YES	1.26	2.83	42.9933	0.0079707	0.0528933
NCU09958		hypothetical protein	NO	NO	NO	NO	2.15	2.66	6.00133	0.0206091	0.0812202
NCU09976	ce12-1	rhamnogalacturonan acetylesterase	NO	NO	NO	NO	1.69	6.02	49.74	0.00341456	0.0385791
NCU09992		serine peptidase	NO	NO	NO	NO	1.4	6.7	78.3989	0.000875194	0.0229302
NCU10031		monooxygenase	NO	NO	NO	NO	1.2	1.63	122.556	3.87035e-05	0.00934301
NCU10038		glycerophosphoryl diester phosphodiesterase	NO	NO	NO	NO	1.31	6.91	8.52043	0.281621	0.361784
NCU10040		hypothetical protein	NO	NO	NO	NO	1.2	1.23	143.478	0.00868922	0.0549075
NCU10045	ce8-1	pectinesterase	NO	NO	NO	NO	1.47	0.44	18.6742	0.012377	0.0640957
NCU10075		hypothetical protein	NO	NO	NO	NO	1.96	2.75	5.65611	0.00165865	0.0291114
NCU10276	aap-11	hypothetical protein	YES	NO	NO	NO	2.7	5.38	17.7332	0.0020365	0.0321414
NCU10467	dra-2	replication factor C subunit 4	NO	NO	NO	NO	1.8	5.07	31.0714	0.000877006	0.0229302
NCU10500		F-box domain-containing protein	NO	NO	NO	NO	1.19	0.32	74.2462	0.0005012	0.0200669
NCU10572		short chain oxidoreductase	YES	NO	NO	NO	2.56	6.39	225.685	0.17085	0.258642
NCU10683		NRS/ER	NO	NO	NO	NO	1.27	7.01	9.98335	0.0144706	0.0692513
NCU11159	kpr-4	hypothetical protein	NO	NO	NO	NO	1.53	5.88	8.9456	0.0158922	0.0721301
NCU11260		hypothetical protein	YES	NO	YES	YES	1.14	0.05	188.844	0.388521	0.45897
NCU16443		hypothetical protein	NO	NO	NO	NO	1.23	0.72	32.8244	0.00375136	0.0396015
NCU16555		hypothetical protein	NO	NO	NO	NO	1.8	4.09	21.63	0.0128517	0.0652264
NCU16710		hypothetical protein	NO	NO	NO	NO	2.55	3.43	26.4651	0.00257897	0.0345301
NCU16725		hypothetical protein	NO	NO	NO	NO	1.22	6.49	12.8001	0.00619218	0.0476157
NCU16767		hypothetical protein	NO	NO	NO	NO	1.31	1.91	16.7699	0.00978288	0.058165
NCU16848		hypothetical protein	NO	NO	NO	NO	5.87	2.16	6.07869	0.015664	0.0717672
NCU17055		hypothetical protein	NO	NO	NO	NO	1.15	4.74	20.4449	8.78079e-06	0.0042218
