# Supplementary material for: Ultradian Rhythms in the Transcriptome of Neurospora crassa
Source: iScience. 2018 Nov 10;9:475–86. doi: 10.1016/j.isci.2018.11.012 (PMC6260400; doi:10.1016/j.isci.2018.11.012)
Supplement: Table S2. Functional and KEGG Pathway Enrichment of the Third Harmonic Genes, Related to Figure 1 — Assignment of the third harmonic genes to the significant (p < 0.05) functional categories identified by FungiFun2. The results of a similar enrichment analysis of third harmonic genes in the KEGG pathways are also shown. [file mmc3.xls]

## Sheet: FungiFun2
Genewise functional categorization of the third harmonic genes using FungiFun2 (Priebe et al. 2015)
(Note:The functional categorization is based on transcript IDs, so there are multiple entries for genes with multiple transcript isoforms. So there are more rows here than the 460 third harmonic genes)
Gene ID	Transcript ID	Gene Name	Gene Description	FunCat ID	FunCat description	FunCat main category	Exact p-value	Adjusted p-value
NCU00019	NCU00019T0		FKH1	11.02.03.04	transcriptional control		4.5506e-07	8.5648e-05
NCU00155	NCU00155T0		C6 transcription factor	11.02.03.04	transcriptional control		4.5506e-07	8.5648e-05
NCU00164	NCU00164T0	crf4-2	DDT domain-containing protein	11.02.03.04	transcriptional control		4.5506e-07	8.5648e-05
NCU00212	NCU00212T0	hH4-2	histone h4	11.02.03.04	transcriptional control		4.5506e-07	8.5648e-05
NCU00388	NCU00388T0		hypothetical protein	11.02.03.04	transcriptional control		4.5506e-07	8.5648e-05
NCU00768	NCU00768T0		mRNA binding post-transcriptional regulator	11.02.03.04	transcriptional control		4.5506e-07	8.5648e-05
NCU00897	NCU00897T0		Sin3 complex subunit	11.02.03.04	transcriptional control		4.5506e-07	8.5648e-05
NCU01238	NCU01238T0		PHD transcription factor	11.02.03.04	transcriptional control		4.5506e-07	8.5648e-05
NCU01345	NCU01345T0	asl-1	ascospore lethal-1	11.02.03.04	transcriptional control		4.5506e-07	8.5648e-05
NCU01345	NCU01345T1	asl-1	ascospore lethal-1	11.02.03.04	transcriptional control		4.5506e-07	8.5648e-05
NCU01414	NCU01414T0	Asm-1	Ascospore maturation-1	11.02.03.04	transcriptional control		4.5506e-07	8.5648e-05
NCU01422	NCU01422T0	mbf1	multiprotein-bridging factor 1	11.02.03.04	transcriptional control		4.5506e-07	8.5648e-05
NCU01932	NCU01932T0	set-3	hypothetical protein	11.02.03.04	transcriptional control		4.5506e-07	8.5648e-05
NCU02094	NCU02094T0	vad-2	hypothetical protein	11.02.03.04	transcriptional control		4.5506e-07	8.5648e-05
NCU02094	NCU02094T1	vad-2	hypothetical protein	11.02.03.04	transcriptional control		4.5506e-07	8.5648e-05
NCU02173	NCU02173T0		C6 zinc finger protein	11.02.03.04	transcriptional control		4.5506e-07	8.5648e-05
NCU02276	NCU02276T0	bdp-2	transcriptional activator spt7	11.02.03.04	transcriptional control		4.5506e-07	8.5648e-05
NCU02578	NCU02578T0	sin3	paired amphipathic helix protein Sin3a	11.02.03.04	transcriptional control		4.5506e-07	8.5648e-05
NCU02578	NCU02578T1	sin3	paired amphipathic helix protein Sin3a	11.02.03.04	transcriptional control		4.5506e-07	8.5648e-05
NCU02619	NCU02619T0		tRNA-dihydrouridine synthase 3	11.02.03.04	transcriptional control		4.5506e-07	8.5648e-05
NCU02968	NCU02968T0		hypothetical protein	11.02.03.04	transcriptional control		4.5506e-07	8.5648e-05
NCU03064	NCU03064T0		RSC complex subunit Rsc7	11.02.03.04	transcriptional control		4.5506e-07	8.5648e-05
NCU03064	NCU03064T1		RSC complex subunit Rsc7	11.02.03.04	transcriptional control		4.5506e-07	8.5648e-05
NCU03369	NCU03369T0		pirin	11.02.03.04	transcriptional control		4.5506e-07	8.5648e-05
NCU03461	NCU03461T0		hypothetical protein	11.02.03.04	transcriptional control		4.5506e-07	8.5648e-05
NCU03466	NCU03466T0		hypothetical protein	11.02.03.04	transcriptional control		4.5506e-07	8.5648e-05
NCU03686	NCU03686T0	tah-3	hypothetical protein	11.02.03.04	transcriptional control		4.5506e-07	8.5648e-05
NCU03686	NCU03686T1	tah-3	hypothetical protein	11.02.03.04	transcriptional control		4.5506e-07	8.5648e-05
NCU03837	NCU03837T0		Snf1 kinase complex beta-subunit Gal83	11.02.03.04	transcriptional control		4.5506e-07	8.5648e-05
NCU03855	NCU03855T0		CCR4-NOT transcription complex	11.02.03.04	transcriptional control		4.5506e-07	8.5648e-05
NCU03855	NCU03855T1		CCR4-NOT transcription complex	11.02.03.04	transcriptional control		4.5506e-07	8.5648e-05
NCU04073	NCU04073T0		hypothetical protein	11.02.03.04	transcriptional control		4.5506e-07	8.5648e-05
NCU04363	NCU04363T0		hypothetical protein	11.02.03.04	transcriptional control		4.5506e-07	8.5648e-05
NCU04523	NCU04523T0		hypothetical protein	11.02.03.04	transcriptional control		4.5506e-07	8.5648e-05
NCU04766	NCU04766T0		Ccr4-Not transcription complex subunit	11.02.03.04	transcriptional control		4.5506e-07	8.5648e-05
NCU04786	NCU04786T0		SNF2 family helicase/ATPase	11.02.03.04	transcriptional control		4.5506e-07	8.5648e-05
NCU04848	NCU04848T0		hypothetical protein	11.02.03.04	transcriptional control		4.5506e-07	8.5648e-05
NCU05389	NCU05389T0	cpr-6	hypothetical protein	11.02.03.04	transcriptional control		4.5506e-07	8.5648e-05
NCU06240	NCU06240T0	pkac-1	protein kinase A catalytic subunit-1	11.02.03.04	transcriptional control		4.5506e-07	8.5648e-05
NCU06249	NCU06249T0		serine/threonine protein kinase	11.02.03.04	transcriptional control		4.5506e-07	8.5648e-05
NCU06488	NCU06488T0	crf3-1	SNF2-family ATP dependent chromatin remodeling factor snf21	11.02.03.04	transcriptional control		4.5506e-07	8.5648e-05
NCU06503	NCU06503T0		C2H2 finger domain-containing protein	11.02.03.04	transcriptional control		4.5506e-07	8.5648e-05
NCU06503	NCU06503T1		C2H2 finger domain-containing protein	11.02.03.04	transcriptional control		4.5506e-07	8.5648e-05
NCU06685	NCU06685T0		protein kinase	11.02.03.04	transcriptional control		4.5506e-07	8.5648e-05
NCU06685	NCU06685T1		protein kinase	11.02.03.04	transcriptional control		4.5506e-07	8.5648e-05
NCU07071	NCU07071T0		cell differentiation protein rcd1	11.02.03.04	transcriptional control		4.5506e-07	8.5648e-05
NCU07383	NCU07383T0		transcriptional regulator Ngg1	11.02.03.04	transcriptional control		4.5506e-07	8.5648e-05
NCU07544	NCU07544T0	upl-1	ubiquitin ligase BRE1	11.02.03.04	transcriptional control		4.5506e-07	8.5648e-05
NCU07544	NCU07544T1	upl-1	ubiquitin ligase BRE1	11.02.03.04	transcriptional control		4.5506e-07	8.5648e-05
NCU07779	NCU07779T0	ccr4	glucose-repressible alcohol dehydrogenase transcriptional effector	11.02.03.04	transcriptional control		4.5506e-07	8.5648e-05
NCU07779	NCU07779T1	ccr4	glucose-repressible alcohol dehydrogenase transcriptional effector	11.02.03.04	transcriptional control		4.5506e-07	8.5648e-05
NCU07872	NCU07872T0	prk-2	protein kinase Yak1	11.02.03.04	transcriptional control		4.5506e-07	8.5648e-05
NCU08177	NCU08177T0		protein kinase	11.02.03.04	transcriptional control		4.5506e-07	8.5648e-05
NCU08177	NCU08177T1		protein kinase	11.02.03.04	transcriptional control		4.5506e-07	8.5648e-05
NCU08512	NCU08512T0	hsf-1	hypothetical protein	11.02.03.04	transcriptional control		4.5506e-07	8.5648e-05
NCU08611	NCU08611T0	rtg2	rtg2-like	11.02.03.04	transcriptional control		4.5506e-07	8.5648e-05
NCU08611	NCU08611T1	rtg2	rtg2-like	11.02.03.04	transcriptional control		4.5506e-07	8.5648e-05
NCU08651	NCU08651T0	col-27	zinc binuclear cluster-type protein	11.02.03.04	transcriptional control		4.5506e-07	8.5648e-05
NCU08772	NCU08772T0		cyclin-dependent protein kinase complex component	11.02.03.04	transcriptional control		4.5506e-07	8.5648e-05
NCU08848	NCU08848T0		hypothetical protein	11.02.03.04	transcriptional control		4.5506e-07	8.5648e-05
NCU08945	NCU08945T0		RNA exonuclease 3	11.02.03.04	transcriptional control		4.5506e-07	8.5648e-05
NCU09112	NCU09112T0		hypothetical protein	11.02.03.04	transcriptional control		4.5506e-07	8.5648e-05
NCU09130	NCU09130T0		hypothetical protein	11.02.03.04	transcriptional control		4.5506e-07	8.5648e-05
NCU09208	NCU09208T0		transcription factor SPT8	11.02.03.04	transcriptional control		4.5506e-07	8.5648e-05
NCU09496	NCU09496T0		C2H2 transcription factor	11.02.03.04	transcriptional control		4.5506e-07	8.5648e-05
NCU09846	NCU09846T0		hypothetical protein	11.02.03.04	transcriptional control		4.5506e-07	8.5648e-05
NCU10258	NCU10258T0		transcription factor	11.02.03.04	transcriptional control		4.5506e-07	8.5648e-05
NCU11000	NCU11000T0		hypothetical protein	11.02.03.04	transcriptional control		4.5506e-07	8.5648e-05
NCU11000	NCU11000T1		hypothetical protein	11.02.03.04	transcriptional control		4.5506e-07	8.5648e-05
NCU11000	NCU11000T2		hypothetical protein	11.02.03.04	transcriptional control		4.5506e-07	8.5648e-05
NCU11322	NCU11322T0		transcription factor Tos4	11.02.03.04	transcriptional control		4.5506e-07	8.5648e-05
NCU00415	NCU00415T0		hypothetical protein	01.03.16.01	RNA degradation		4.8252e-07	8.5648e-05
NCU01197	NCU01197T0	gul-1	cell wall biogenesis protein phosphatase Ssd1	01.03.16.01	RNA degradation		4.8252e-07	8.5648e-05
NCU03855	NCU03855T0		CCR4-NOT transcription complex	01.03.16.01	RNA degradation		4.8252e-07	8.5648e-05
NCU03855	NCU03855T1		CCR4-NOT transcription complex	01.03.16.01	RNA degradation		4.8252e-07	8.5648e-05
NCU04073	NCU04073T0		hypothetical protein	01.03.16.01	RNA degradation		4.8252e-07	8.5648e-05
NCU04766	NCU04766T0		Ccr4-Not transcription complex subunit	01.03.16.01	RNA degradation		4.8252e-07	8.5648e-05
NCU04790	NCU04790T0	erf2	eukaryotic peptide chain release factor GTP-binding subunit	01.03.16.01	RNA degradation		4.8252e-07	8.5648e-05
NCU04790	NCU04790T1	erf2	eukaryotic peptide chain release factor GTP-binding subunit	01.03.16.01	RNA degradation		4.8252e-07	8.5648e-05
NCU05588	NCU05588T0		topoisomerase TRF4	01.03.16.01	RNA degradation		4.8252e-07	8.5648e-05
NCU06149	NCU06149T0	drh-10	ATP-dependent RNA helicase dhh-1	01.03.16.01	RNA degradation		4.8252e-07	8.5648e-05
NCU06199	NCU06199T0		RNA binding protein Jsn1	01.03.16.01	RNA degradation		4.8252e-07	8.5648e-05
NCU07779	NCU07779T0	ccr4	glucose-repressible alcohol dehydrogenase transcriptional effector	01.03.16.01	RNA degradation		4.8252e-07	8.5648e-05
NCU07779	NCU07779T1	ccr4	glucose-repressible alcohol dehydrogenase transcriptional effector	01.03.16.01	RNA degradation		4.8252e-07	8.5648e-05
NCU07866	NCU07866T0		DEAD helicase superfamily protein	01.03.16.01	RNA degradation		4.8252e-07	8.5648e-05
NCU07889	NCU07889T0	rnp-5	hypothetical protein	01.03.16.01	RNA degradation		4.8252e-07	8.5648e-05
NCU08945	NCU08945T0		RNA exonuclease 3	01.03.16.01	RNA degradation		4.8252e-07	8.5648e-05
NCU16560	NCU16560T0		hypothetical protein, variant 1	01.03.16.01	RNA degradation		4.8252e-07	8.5648e-05
NCU16560	NCU16560T1		hypothetical protein, variant 1	01.03.16.01	RNA degradation		4.8252e-07	8.5648e-05
NCU16560	NCU16560T2		hypothetical protein, variant 1	01.03.16.01	RNA degradation		4.8252e-07	8.5648e-05
NCU00019	NCU00019T0		FKH1	11.02.03.01	general transcription activities		2.3e-05	0.0021268
NCU01345	NCU01345T0	asl-1	ascospore lethal-1	11.02.03.01	general transcription activities		2.3e-05	0.0021268
NCU01345	NCU01345T1	asl-1	ascospore lethal-1	11.02.03.01	general transcription activities		2.3e-05	0.0021268
NCU01414	NCU01414T0	Asm-1	Ascospore maturation-1	11.02.03.01	general transcription activities		2.3e-05	0.0021268
NCU01422	NCU01422T0	mbf1	multiprotein-bridging factor 1	11.02.03.01	general transcription activities		2.3e-05	0.0021268
NCU02094	NCU02094T0	vad-2	hypothetical protein	11.02.03.01	general transcription activities		2.3e-05	0.0021268
NCU02094	NCU02094T1	vad-2	hypothetical protein	11.02.03.01	general transcription activities		2.3e-05	0.0021268
NCU02103	NCU02103T0	rpo-9	DNA-directed RNA polymerase II largest subunit	11.02.03.01	general transcription activities		2.3e-05	0.0021268
NCU03363	NCU03363T0	frh	FRQ-interacting RNA helicase	11.02.03.01	general transcription activities		2.3e-05	0.0021268
NCU03686	NCU03686T0	tah-3	hypothetical protein	11.02.03.01	general transcription activities		2.3e-05	0.0021268
NCU03686	NCU03686T1	tah-3	hypothetical protein	11.02.03.01	general transcription activities		2.3e-05	0.0021268
NCU04363	NCU04363T0		hypothetical protein	11.02.03.01	general transcription activities		2.3e-05	0.0021268
NCU04523	NCU04523T0		hypothetical protein	11.02.03.01	general transcription activities		2.3e-05	0.0021268
NCU04848	NCU04848T0		hypothetical protein	11.02.03.01	general transcription activities		2.3e-05	0.0021268
NCU05120	NCU05120T0	rpo-6	DNA-dependent RNA polymerase II RPB140	11.02.03.01	general transcription activities		2.3e-05	0.0021268
NCU06308	NCU06308T0	cyt-5	DNA-directed RNA polymerase	11.02.03.01	general transcription activities		2.3e-05	0.0021268
NCU07383	NCU07383T0		transcriptional regulator Ngg1	11.02.03.01	general transcription activities		2.3e-05	0.0021268
NCU09112	NCU09112T0		hypothetical protein	11.02.03.01	general transcription activities		2.3e-05	0.0021268
NCU09208	NCU09208T0		transcription factor SPT8	11.02.03.01	general transcription activities		2.3e-05	0.0021268
NCU09496	NCU09496T0		C2H2 transcription factor	11.02.03.01	general transcription activities		2.3e-05	0.0021268
NCU11000	NCU11000T0		hypothetical protein	11.02.03.01	general transcription activities		2.3e-05	0.0021268
NCU11000	NCU11000T1		hypothetical protein	11.02.03.01	general transcription activities		2.3e-05	0.0021268
NCU11000	NCU11000T2		hypothetical protein	11.02.03.01	general transcription activities		2.3e-05	0.0021268
NCU00671	NCU00671T0		beige/BEACH domain-containing protein	16.17	metal binding		2.6499e-05	0.0021268
NCU01238	NCU01238T0		PHD transcription factor	16.17	metal binding		2.6499e-05	0.0021268
NCU01345	NCU01345T0	asl-1	ascospore lethal-1	16.17	metal binding		2.6499e-05	0.0021268
NCU01345	NCU01345T1	asl-1	ascospore lethal-1	16.17	metal binding		2.6499e-05	0.0021268
NCU01498	NCU01498T0	prk-8	serine/threonine-protein kinase MAK	16.17	metal binding		2.6499e-05	0.0021268
NCU01571	NCU01571T0		hypothetical protein	16.17	metal binding		2.6499e-05	0.0021268
NCU01932	NCU01932T0	set-3	hypothetical protein	16.17	metal binding		2.6499e-05	0.0021268
NCU02319	NCU02319T0		aminopeptidase	16.17	metal binding		2.6499e-05	0.0021268
NCU02619	NCU02619T0		tRNA-dihydrouridine synthase 3	16.17	metal binding		2.6499e-05	0.0021268
NCU03071	NCU03071T0	os-4	MAP kinase kinase kinase SskB	16.17	metal binding		2.6499e-05	0.0021268
NCU03292	NCU03292T0	pmr-1	calcium-transporting ATPase type 2C member 1	16.17	metal binding		2.6499e-05	0.0021268
NCU03305	NCU03305T0	nca-1	calcium P-type ATPase-1	16.17	metal binding		2.6499e-05	0.0021268
NCU03369	NCU03369T0		pirin	16.17	metal binding		2.6499e-05	0.0021268
NCU03818	NCU03818T0	trm-10	phospholipid-translocating P-type ATPase	16.17	metal binding		2.6499e-05	0.0021268
NCU03894	NCU03894T0	stk-4	serine/threonine-protein kinase ste-20	16.17	metal binding		2.6499e-05	0.0021268
NCU03894	NCU03894T1	stk-4	serine/threonine-protein kinase ste-20	16.17	metal binding		2.6499e-05	0.0021268
NCU03894	NCU03894T2	stk-4	serine/threonine-protein kinase ste-20	16.17	metal binding		2.6499e-05	0.0021268
NCU04523	NCU04523T0		hypothetical protein	16.17	metal binding		2.6499e-05	0.0021268
NCU04640	NCU04640T0	eif2-beta	eukaryotic translation initiation factor 2 beta subunit	16.17	metal binding		2.6499e-05	0.0021268
NCU04640	NCU04640T1	eif2-beta	eukaryotic translation initiation factor 2 beta subunit	16.17	metal binding		2.6499e-05	0.0021268
NCU05499	NCU05499T0		"homogentisate 1,2-dioxygenase"	16.17	metal binding		2.6499e-05	0.0021268
NCU05588	NCU05588T0		topoisomerase TRF4	16.17	metal binding		2.6499e-05	0.0021268
NCU05802	NCU05802T0	msp-31	ATP-dependent RNA helicase A	16.17	metal binding		2.6499e-05	0.0021268
NCU05902	NCU05902T0	ap3-5	vacuolar assembly protein	16.17	metal binding		2.6499e-05	0.0021268
NCU06182	NCU06182T0	nrc-1	nonrepressor of conidiation-1	16.17	metal binding		2.6499e-05	0.0021268
NCU06732	NCU06732T0		leukotriene A-4 hydrolase	16.17	metal binding		2.6499e-05	0.0021268
NCU06812	NCU06812T0		DDHD domain-containing protein	16.17	metal binding		2.6499e-05	0.0021268
NCU06812	NCU06812T1		DDHD domain-containing protein	16.17	metal binding		2.6499e-05	0.0021268
NCU06939	NCU06939T0		endosome-associated ubiquitin isopeptidase	16.17	metal binding		2.6499e-05	0.0021268
NCU07443	NCU07443T0	trm-48	phospholipid-translocating P-type ATPase domain-containing protein	16.17	metal binding		2.6499e-05	0.0021268
NCU07516	NCU07516T0		RING finger membrane protein	16.17	metal binding		2.6499e-05	0.0021268
NCU07544	NCU07544T0	upl-1	ubiquitin ligase BRE1	16.17	metal binding		2.6499e-05	0.0021268
NCU07544	NCU07544T1	upl-1	ubiquitin ligase BRE1	16.17	metal binding		2.6499e-05	0.0021268
NCU07688	NCU07688T0		rho GTPase activator Rga	16.17	metal binding		2.6499e-05	0.0021268
NCU07688	NCU07688T1		rho GTPase activator Rga	16.17	metal binding		2.6499e-05	0.0021268
NCU07742	NCU07742T0		poly(p)/ATP NAD kinase	16.17	metal binding		2.6499e-05	0.0021268
NCU07779	NCU07779T0	ccr4	glucose-repressible alcohol dehydrogenase transcriptional effector	16.17	metal binding		2.6499e-05	0.0021268
NCU07779	NCU07779T1	ccr4	glucose-repressible alcohol dehydrogenase transcriptional effector	16.17	metal binding		2.6499e-05	0.0021268
NCU08177	NCU08177T0		protein kinase	16.17	metal binding		2.6499e-05	0.0021268
NCU08177	NCU08177T1		protein kinase	16.17	metal binding		2.6499e-05	0.0021268
NCU08616	NCU08616T0	un-18	unknown-18	16.17	metal binding		2.6499e-05	0.0021268
NCU08904	NCU08904T0	rbg-39	20S-pre-rRNA D-site endonuclease NOB1	16.17	metal binding		2.6499e-05	0.0021268
NCU09747	NCU09747T0	vma-16	vacuolar membrane ATPase-16	16.17	metal binding		2.6499e-05	0.0021268
NCU09812	NCU09812T0		LIM domain-containing protein	16.17	metal binding		2.6499e-05	0.0021268
NCU09846	NCU09846T0		hypothetical protein	16.17	metal binding		2.6499e-05	0.0021268
NCU00199	NCU00199T0	nup-1	hypothetical protein	20.01.10	protein transport		2.9954e-05	0.0021268
NCU00671	NCU00671T0		beige/BEACH domain-containing protein	20.01.10	protein transport		2.9954e-05	0.0021268
NCU01199	NCU01199T0		SNARE domain-containing protein	20.01.10	protein transport		2.9954e-05	0.0021268
NCU01318	NCU01318T0	sec23	protein transporter sec-23	20.01.10	protein transport		2.9954e-05	0.0021268
NCU01589	NCU01589T0	hsp60	heat shock protein 60	20.01.10	protein transport		2.9954e-05	0.0021268
NCU01702	NCU01702T0	nup-7	nuclear pore protein	20.01.10	protein transport		2.9954e-05	0.0021268
NCU01820	NCU01820T0	rbg-42	exportin-1	20.01.10	protein transport		2.9954e-05	0.0021268
NCU02391	NCU02391T0	sec24	protein transporter sec-24	20.01.10	protein transport		2.9954e-05	0.0021268
NCU03818	NCU03818T0	trm-10	phospholipid-translocating P-type ATPase	20.01.10	protein transport		2.9954e-05	0.0021268
NCU04245	NCU04245T0	tom70	translocase of outer mitochondrial membrane 70	20.01.10	protein transport		2.9954e-05	0.0021268
NCU04404	NCU04404T0	cvc-1	coatomer beta subunit	20.01.10	protein transport		2.9954e-05	0.0021268
NCU05232	NCU05232T0	ap2-2	AP-2 complex subunit beta	20.01.10	protein transport		2.9954e-05	0.0021268
NCU05593	NCU05593T0	tob55	mitochondrial outer membrane beta-barrel protein Tob55	20.01.10	protein transport		2.9954e-05	0.0021268
NCU05593	NCU05593T1	tob55	mitochondrial outer membrane beta-barrel protein Tob55	20.01.10	protein transport		2.9954e-05	0.0021268
NCU05593	NCU05593T2	tob55	mitochondrial outer membrane beta-barrel protein Tob55	20.01.10	protein transport		2.9954e-05	0.0021268
NCU05650	NCU05650T0		karyopherin Kap123	20.01.10	protein transport		2.9954e-05	0.0021268
NCU05715	NCU05715T0	vsp-1	sorting nexin mvp-1	20.01.10	protein transport		2.9954e-05	0.0021268
NCU05715	NCU05715T1	vsp-1	sorting nexin mvp-1	20.01.10	protein transport		2.9954e-05	0.0021268
NCU05715	NCU05715T2	vsp-1	sorting nexin mvp-1	20.01.10	protein transport		2.9954e-05	0.0021268
NCU05876	NCU05876T0	prr-1	pH-response regulator protein palA/rim-20	20.01.10	protein transport		2.9954e-05	0.0021268
NCU05902	NCU05902T0	ap3-5	vacuolar assembly protein	20.01.10	protein transport		2.9954e-05	0.0021268
NCU06199	NCU06199T0		RNA binding protein Jsn1	20.01.10	protein transport		2.9954e-05	0.0021268
NCU06284	NCU06284T0	vps35	vacuolar protein sorting-associated protein 35	20.01.10	protein transport		2.9954e-05	0.0021268
NCU06578	NCU06578T0		KapG	20.01.10	protein transport		2.9954e-05	0.0021268
NCU06774	NCU06774T0		intracellular protein transporter	20.01.10	protein transport		2.9954e-05	0.0021268
NCU06976	NCU06976T0	ro-1	dynein heavy chain	20.01.10	protein transport		2.9954e-05	0.0021268
NCU06976	NCU06976T1	ro-1	dynein heavy chain	20.01.10	protein transport		2.9954e-05	0.0021268
NCU07443	NCU07443T0	trm-48	phospholipid-translocating P-type ATPase domain-containing protein	20.01.10	protein transport		2.9954e-05	0.0021268
NCU07688	NCU07688T0		rho GTPase activator Rga	20.01.10	protein transport		2.9954e-05	0.0021268
NCU07688	NCU07688T1		rho GTPase activator Rga	20.01.10	protein transport		2.9954e-05	0.0021268
NCU08693	NCU08693T0	hsp70-5	heat shock protein 70-5	20.01.10	protein transport		2.9954e-05	0.0021268
NCU08810	NCU08810T0	tim21	mitochondrial import inner membrane translocase subunit tim-21	20.01.10	protein transport		2.9954e-05	0.0021268
NCU09485	NCU09485T0	hsp70-6	chaperone dnaK	20.01.10	protein transport		2.9954e-05	0.0021268
NCU10066	NCU10066T0	cop1	coatomer alpha subunit	20.01.10	protein transport		2.9954e-05	0.0021268
NCU16560	NCU16560T0		hypothetical protein, variant 1	20.01.10	protein transport		2.9954e-05	0.0021268
NCU16560	NCU16560T1		hypothetical protein, variant 1	20.01.10	protein transport		2.9954e-05	0.0021268
NCU16560	NCU16560T2		hypothetical protein, variant 1	20.01.10	protein transport		2.9954e-05	0.0021268
NCU00230	NCU00230T0	prk-4	protein kinase lkh1	16.19	nucleotide/nucleoside/nucleobase binding		9.0141e-05	0.0053334
NCU00600	NCU00600T0	rho-3	small Rho-type GTPase	16.19	nucleotide/nucleoside/nucleobase binding		9.0141e-05	0.0053334
NCU01498	NCU01498T0	prk-8	serine/threonine-protein kinase MAK	16.19	nucleotide/nucleoside/nucleobase binding		9.0141e-05	0.0053334
NCU02003	NCU02003T0	tef-1	translation elongation factor-1	16.19	nucleotide/nucleoside/nucleobase binding		9.0141e-05	0.0053334
NCU02090	NCU02090T0		adenine phosphoribosyltransferase	16.19	nucleotide/nucleoside/nucleobase binding		9.0141e-05	0.0053334
NCU02111	NCU02111T0		myosin-5	16.19	nucleotide/nucleoside/nucleobase binding		9.0141e-05	0.0053334
NCU02380	NCU02380T0		threonyl-tRNA synthetase	16.19	nucleotide/nucleoside/nucleobase binding		9.0141e-05	0.0053334
NCU02380	NCU02380T1		threonyl-tRNA synthetase	16.19	nucleotide/nucleoside/nucleobase binding		9.0141e-05	0.0053334
NCU02380	NCU02380T2		threonyl-tRNA synthetase	16.19	nucleotide/nucleoside/nucleobase binding		9.0141e-05	0.0053334
NCU02404	NCU02404T0		RNP domain-containing protein	16.19	nucleotide/nucleoside/nucleobase binding		9.0141e-05	0.0053334
NCU02404	NCU02404T1		RNP domain-containing protein	16.19	nucleotide/nucleoside/nucleobase binding		9.0141e-05	0.0053334
NCU02404	NCU02404T2		RNP domain-containing protein	16.19	nucleotide/nucleoside/nucleobase binding		9.0141e-05	0.0053334
NCU02404	NCU02404T3		RNP domain-containing protein	16.19	nucleotide/nucleoside/nucleobase binding		9.0141e-05	0.0053334
NCU02955	NCU02955T0		elongation factor G 1	16.19	nucleotide/nucleoside/nucleobase binding		9.0141e-05	0.0053334
NCU03071	NCU03071T0	os-4	MAP kinase kinase kinase SskB	16.19	nucleotide/nucleoside/nucleobase binding		9.0141e-05	0.0053334
NCU03292	NCU03292T0	pmr-1	calcium-transporting ATPase type 2C member 1	16.19	nucleotide/nucleoside/nucleobase binding		9.0141e-05	0.0053334
NCU03305	NCU03305T0	nca-1	calcium P-type ATPase-1	16.19	nucleotide/nucleoside/nucleobase binding		9.0141e-05	0.0053334
NCU03363	NCU03363T0	frh	FRQ-interacting RNA helicase	16.19	nucleotide/nucleoside/nucleobase binding		9.0141e-05	0.0053334
NCU03818	NCU03818T0	trm-10	phospholipid-translocating P-type ATPase	16.19	nucleotide/nucleoside/nucleobase binding		9.0141e-05	0.0053334
NCU03894	NCU03894T0	stk-4	serine/threonine-protein kinase ste-20	16.19	nucleotide/nucleoside/nucleobase binding		9.0141e-05	0.0053334
NCU03894	NCU03894T1	stk-4	serine/threonine-protein kinase ste-20	16.19	nucleotide/nucleoside/nucleobase binding		9.0141e-05	0.0053334
NCU03894	NCU03894T2	stk-4	serine/threonine-protein kinase ste-20	16.19	nucleotide/nucleoside/nucleobase binding		9.0141e-05	0.0053334
NCU04164	NCU04164T0		hypothetical protein	16.19	nucleotide/nucleoside/nucleobase binding		9.0141e-05	0.0053334
NCU04164	NCU04164T1		hypothetical protein	16.19	nucleotide/nucleoside/nucleobase binding		9.0141e-05	0.0053334
NCU04612	NCU04612T0	ste7	mitogen activated protein kinase kinase 2	16.19	nucleotide/nucleoside/nucleobase binding		9.0141e-05	0.0053334
NCU04612	NCU04612T1	ste7	mitogen activated protein kinase kinase 2	16.19	nucleotide/nucleoside/nucleobase binding		9.0141e-05	0.0053334
NCU04786	NCU04786T0		SNF2 family helicase/ATPase	16.19	nucleotide/nucleoside/nucleobase binding		9.0141e-05	0.0053334
NCU04790	NCU04790T0	erf2	eukaryotic peptide chain release factor GTP-binding subunit	16.19	nucleotide/nucleoside/nucleobase binding		9.0141e-05	0.0053334
NCU04790	NCU04790T1	erf2	eukaryotic peptide chain release factor GTP-binding subunit	16.19	nucleotide/nucleoside/nucleobase binding		9.0141e-05	0.0053334
NCU05269	NCU05269T0	hsp88	heat shock protein 88	16.19	nucleotide/nucleoside/nucleobase binding		9.0141e-05	0.0053334
NCU05269	NCU05269T1	hsp88	heat shock protein 88	16.19	nucleotide/nucleoside/nucleobase binding		9.0141e-05	0.0053334
NCU05802	NCU05802T0	msp-31	ATP-dependent RNA helicase A	16.19	nucleotide/nucleoside/nucleobase binding		9.0141e-05	0.0053334
NCU06182	NCU06182T0	nrc-1	nonrepressor of conidiation-1	16.19	nucleotide/nucleoside/nucleobase binding		9.0141e-05	0.0053334
NCU06249	NCU06249T0		serine/threonine protein kinase	16.19	nucleotide/nucleoside/nucleobase binding		9.0141e-05	0.0053334
NCU06685	NCU06685T0		protein kinase	16.19	nucleotide/nucleoside/nucleobase binding		9.0141e-05	0.0053334
NCU06685	NCU06685T1		protein kinase	16.19	nucleotide/nucleoside/nucleobase binding		9.0141e-05	0.0053334
NCU06976	NCU06976T0	ro-1	dynein heavy chain	16.19	nucleotide/nucleoside/nucleobase binding		9.0141e-05	0.0053334
NCU06976	NCU06976T1	ro-1	dynein heavy chain	16.19	nucleotide/nucleoside/nucleobase binding		9.0141e-05	0.0053334
NCU07276	NCU07276T0		ABC bile acid transporter	16.19	nucleotide/nucleoside/nucleobase binding		9.0141e-05	0.0053334
NCU07443	NCU07443T0	trm-48	phospholipid-translocating P-type ATPase domain-containing protein	16.19	nucleotide/nucleoside/nucleobase binding		9.0141e-05	0.0053334
NCU07872	NCU07872T0	prk-2	protein kinase Yak1	16.19	nucleotide/nucleoside/nucleobase binding		9.0141e-05	0.0053334
NCU08177	NCU08177T0		protein kinase	16.19	nucleotide/nucleoside/nucleobase binding		9.0141e-05	0.0053334
NCU08177	NCU08177T1		protein kinase	16.19	nucleotide/nucleoside/nucleobase binding		9.0141e-05	0.0053334
NCU08693	NCU08693T0	hsp70-5	heat shock protein 70-5	16.19	nucleotide/nucleoside/nucleobase binding		9.0141e-05	0.0053334
NCU08894	NCU08894T0		glutamyl-tRNA synthetase	16.19	nucleotide/nucleoside/nucleobase binding		9.0141e-05	0.0053334
NCU09258	NCU09258T0	cdc5	serine/threonine protein kinase	16.19	nucleotide/nucleoside/nucleobase binding		9.0141e-05	0.0053334
NCU09485	NCU09485T0	hsp70-6	chaperone dnaK	16.19	nucleotide/nucleoside/nucleobase binding		9.0141e-05	0.0053334
NCU09812	NCU09812T0		LIM domain-containing protein	16.19	nucleotide/nucleoside/nucleobase binding		9.0141e-05	0.0053334
NCU00199	NCU00199T0	nup-1	hypothetical protein	14.04	protein targeting, sorting and translocation		0.00021567	0.010937
NCU00311	NCU00311T0	vts1	VTS1	14.04	protein targeting, sorting and translocation		0.00021567	0.010937
NCU00311	NCU00311T1	vts1	VTS1	14.04	protein targeting, sorting and translocation		0.00021567	0.010937
NCU01199	NCU01199T0		SNARE domain-containing protein	14.04	protein targeting, sorting and translocation		0.00021567	0.010937
NCU01455	NCU01455T0		signal recognition particle protein	14.04	protein targeting, sorting and translocation		0.00021567	0.010937
NCU01465	NCU01465T0		hypothetical protein	14.04	protein targeting, sorting and translocation		0.00021567	0.010937
NCU01465	NCU01465T1		hypothetical protein	14.04	protein targeting, sorting and translocation		0.00021567	0.010937
NCU01465	NCU01465T2		hypothetical protein	14.04	protein targeting, sorting and translocation		0.00021567	0.010937
NCU01465	NCU01465T3		hypothetical protein	14.04	protein targeting, sorting and translocation		0.00021567	0.010937
NCU01589	NCU01589T0	hsp60	heat shock protein 60	14.04	protein targeting, sorting and translocation		0.00021567	0.010937
NCU01702	NCU01702T0	nup-7	nuclear pore protein	14.04	protein targeting, sorting and translocation		0.00021567	0.010937
NCU01820	NCU01820T0	rbg-42	exportin-1	14.04	protein targeting, sorting and translocation		0.00021567	0.010937
NCU02063	NCU02063T0		mitochondrial intermediate peptidase	14.04	protein targeting, sorting and translocation		0.00021567	0.010937
NCU02614	NCU02614T0	nup-13	peptidyl-prolyl cis-trans isomerase H	14.04	protein targeting, sorting and translocation		0.00021567	0.010937
NCU03064	NCU03064T0		RSC complex subunit Rsc7	14.04	protein targeting, sorting and translocation		0.00021567	0.010937
NCU03064	NCU03064T1		RSC complex subunit Rsc7	14.04	protein targeting, sorting and translocation		0.00021567	0.010937
NCU04245	NCU04245T0	tom70	translocase of outer mitochondrial membrane 70	14.04	protein targeting, sorting and translocation		0.00021567	0.010937
NCU04404	NCU04404T0	cvc-1	coatomer beta subunit	14.04	protein targeting, sorting and translocation		0.00021567	0.010937
NCU04652	NCU04652T0	ap3-3	AP-3 complex subunit delta	14.04	protein targeting, sorting and translocation		0.00021567	0.010937
NCU05232	NCU05232T0	ap2-2	AP-2 complex subunit beta	14.04	protein targeting, sorting and translocation		0.00021567	0.010937
NCU05593	NCU05593T0	tob55	mitochondrial outer membrane beta-barrel protein Tob55	14.04	protein targeting, sorting and translocation		0.00021567	0.010937
NCU05593	NCU05593T1	tob55	mitochondrial outer membrane beta-barrel protein Tob55	14.04	protein targeting, sorting and translocation		0.00021567	0.010937
NCU05593	NCU05593T2	tob55	mitochondrial outer membrane beta-barrel protein Tob55	14.04	protein targeting, sorting and translocation		0.00021567	0.010937
NCU05650	NCU05650T0		karyopherin Kap123	14.04	protein targeting, sorting and translocation		0.00021567	0.010937
NCU05715	NCU05715T0	vsp-1	sorting nexin mvp-1	14.04	protein targeting, sorting and translocation		0.00021567	0.010937
NCU05715	NCU05715T1	vsp-1	sorting nexin mvp-1	14.04	protein targeting, sorting and translocation		0.00021567	0.010937
NCU05715	NCU05715T2	vsp-1	sorting nexin mvp-1	14.04	protein targeting, sorting and translocation		0.00021567	0.010937
NCU06199	NCU06199T0		RNA binding protein Jsn1	14.04	protein targeting, sorting and translocation		0.00021567	0.010937
NCU06284	NCU06284T0	vps35	vacuolar protein sorting-associated protein 35	14.04	protein targeting, sorting and translocation		0.00021567	0.010937
NCU06578	NCU06578T0		KapG	14.04	protein targeting, sorting and translocation		0.00021567	0.010937
NCU06877	NCU06877T0		CRAL/TRIO domain-containing protein	14.04	protein targeting, sorting and translocation		0.00021567	0.010937
NCU06877	NCU06877T1		CRAL/TRIO domain-containing protein	14.04	protein targeting, sorting and translocation		0.00021567	0.010937
NCU06976	NCU06976T0	ro-1	dynein heavy chain	14.04	protein targeting, sorting and translocation		0.00021567	0.010937
NCU06976	NCU06976T1	ro-1	dynein heavy chain	14.04	protein targeting, sorting and translocation		0.00021567	0.010937
NCU08693	NCU08693T0	hsp70-5	heat shock protein 70-5	14.04	protein targeting, sorting and translocation		0.00021567	0.010937
NCU08810	NCU08810T0	tim21	mitochondrial import inner membrane translocase subunit tim-21	14.04	protein targeting, sorting and translocation		0.00021567	0.010937
NCU09485	NCU09485T0	hsp70-6	chaperone dnaK	14.04	protein targeting, sorting and translocation		0.00021567	0.010937
NCU10066	NCU10066T0	cop1	coatomer alpha subunit	14.04	protein targeting, sorting and translocation		0.00021567	0.010937
NCU11311	NCU11311T0	tim8	small zinc finger protein Tim8	14.04	protein targeting, sorting and translocation		0.00021567	0.010937
NCU16560	NCU16560T0		hypothetical protein, variant 1	14.04	protein targeting, sorting and translocation		0.00021567	0.010937
NCU16560	NCU16560T1		hypothetical protein, variant 1	14.04	protein targeting, sorting and translocation		0.00021567	0.010937
NCU16560	NCU16560T2		hypothetical protein, variant 1	14.04	protein targeting, sorting and translocation		0.00021567	0.010937
NCU00164	NCU00164T0	crf4-2	DDT domain-containing protein	42.10.03	organization of chromosome structure		0.00026324	0.011681
NCU00212	NCU00212T0	hH4-2	histone h4	42.10.03	organization of chromosome structure		0.00026324	0.011681
NCU01238	NCU01238T0		PHD transcription factor	42.10.03	organization of chromosome structure		0.00026324	0.011681
NCU01345	NCU01345T0	asl-1	ascospore lethal-1	42.10.03	organization of chromosome structure		0.00026324	0.011681
NCU01345	NCU01345T1	asl-1	ascospore lethal-1	42.10.03	organization of chromosome structure		0.00026324	0.011681
NCU01362	NCU01362T0		INO80 chromatin remodeling complex	42.10.03	organization of chromosome structure		0.00026324	0.011681
NCU01422	NCU01422T0	mbf1	multiprotein-bridging factor 1	42.10.03	organization of chromosome structure		0.00026324	0.011681
NCU01932	NCU01932T0	set-3	hypothetical protein	42.10.03	organization of chromosome structure		0.00026324	0.011681
NCU02276	NCU02276T0	bdp-2	transcriptional activator spt7	42.10.03	organization of chromosome structure		0.00026324	0.011681
NCU02404	NCU02404T0		RNP domain-containing protein	42.10.03	organization of chromosome structure		0.00026324	0.011681
NCU02404	NCU02404T1		RNP domain-containing protein	42.10.03	organization of chromosome structure		0.00026324	0.011681
NCU02404	NCU02404T2		RNP domain-containing protein	42.10.03	organization of chromosome structure		0.00026324	0.011681
NCU02404	NCU02404T3		RNP domain-containing protein	42.10.03	organization of chromosome structure		0.00026324	0.011681
NCU03461	NCU03461T0		hypothetical protein	42.10.03	organization of chromosome structure		0.00026324	0.011681
NCU04523	NCU04523T0		hypothetical protein	42.10.03	organization of chromosome structure		0.00026324	0.011681
NCU04786	NCU04786T0		SNF2 family helicase/ATPase	42.10.03	organization of chromosome structure		0.00026324	0.011681
NCU05389	NCU05389T0	cpr-6	hypothetical protein	42.10.03	organization of chromosome structure		0.00026324	0.011681
NCU05588	NCU05588T0		topoisomerase TRF4	42.10.03	organization of chromosome structure		0.00026324	0.011681
NCU06249	NCU06249T0		serine/threonine protein kinase	42.10.03	organization of chromosome structure		0.00026324	0.011681
NCU06488	NCU06488T0	crf3-1	SNF2-family ATP dependent chromatin remodeling factor snf21	42.10.03	organization of chromosome structure		0.00026324	0.011681
NCU07383	NCU07383T0		transcriptional regulator Ngg1	42.10.03	organization of chromosome structure		0.00026324	0.011681
NCU07544	NCU07544T0	upl-1	ubiquitin ligase BRE1	42.10.03	organization of chromosome structure		0.00026324	0.011681
NCU07544	NCU07544T1	upl-1	ubiquitin ligase BRE1	42.10.03	organization of chromosome structure		0.00026324	0.011681
NCU07579	NCU07579T0		hypothetical protein	42.10.03	organization of chromosome structure		0.00026324	0.011681
NCU07779	NCU07779T0	ccr4	glucose-repressible alcohol dehydrogenase transcriptional effector	42.10.03	organization of chromosome structure		0.00026324	0.011681
NCU07779	NCU07779T1	ccr4	glucose-repressible alcohol dehydrogenase transcriptional effector	42.10.03	organization of chromosome structure		0.00026324	0.011681
NCU07872	NCU07872T0	prk-2	protein kinase Yak1	42.10.03	organization of chromosome structure		0.00026324	0.011681
NCU08512	NCU08512T0	hsf-1	hypothetical protein	42.10.03	organization of chromosome structure		0.00026324	0.011681
NCU08551	NCU08551T0	hlm-1	histone-lysine N-methyltransferase set-9	42.10.03	organization of chromosome structure		0.00026324	0.011681
NCU08945	NCU08945T0		RNA exonuclease 3	42.10.03	organization of chromosome structure		0.00026324	0.011681
NCU09208	NCU09208T0		transcription factor SPT8	42.10.03	organization of chromosome structure		0.00026324	0.011681
NCU09297	NCU09297T0	cnd-3	condensin complex component cnd1	42.10.03	organization of chromosome structure		0.00026324	0.011681
NCU09846	NCU09846T0		hypothetical protein	42.10.03	organization of chromosome structure		0.00026324	0.011681
NCU00388	NCU00388T0		hypothetical protein	14.07.04	modification by acetylation, deacetylation		0.00035404	0.012569
NCU00897	NCU00897T0		Sin3 complex subunit	14.07.04	modification by acetylation, deacetylation		0.00035404	0.012569
NCU02276	NCU02276T0	bdp-2	transcriptional activator spt7	14.07.04	modification by acetylation, deacetylation		0.00035404	0.012569
NCU02578	NCU02578T0	sin3	paired amphipathic helix protein Sin3a	14.07.04	modification by acetylation, deacetylation		0.00035404	0.012569
NCU02578	NCU02578T1	sin3	paired amphipathic helix protein Sin3a	14.07.04	modification by acetylation, deacetylation		0.00035404	0.012569
NCU03461	NCU03461T0		hypothetical protein	14.07.04	modification by acetylation, deacetylation		0.00035404	0.012569
NCU04644	NCU04644T0		hypothetical protein	14.07.04	modification by acetylation, deacetylation		0.00035404	0.012569
NCU07010	NCU07010T0		cortical actin cytoskeleton protein asp1	14.07.04	modification by acetylation, deacetylation		0.00035404	0.012569
NCU07010	NCU07010T1		cortical actin cytoskeleton protein asp1	14.07.04	modification by acetylation, deacetylation		0.00035404	0.012569
NCU07018	NCU07018T0	hda-4	histone deacetylase HosB	14.07.04	modification by acetylation, deacetylation		0.00035404	0.012569
NCU07383	NCU07383T0		transcriptional regulator Ngg1	14.07.04	modification by acetylation, deacetylation		0.00035404	0.012569
NCU07579	NCU07579T0		hypothetical protein	14.07.04	modification by acetylation, deacetylation		0.00035404	0.012569
NCU09208	NCU09208T0		transcription factor SPT8	14.07.04	modification by acetylation, deacetylation		0.00035404	0.012569
NCU03855	NCU03855T0		CCR4-NOT transcription complex	11.04	RNA processing		0.00035404	0.012569
NCU03855	NCU03855T1		CCR4-NOT transcription complex	11.04	RNA processing		0.00035404	0.012569
NCU04073	NCU04073T0		hypothetical protein	11.04	RNA processing		0.00035404	0.012569
NCU04766	NCU04766T0		Ccr4-Not transcription complex subunit	11.04	RNA processing		0.00035404	0.012569
NCU06199	NCU06199T0		RNA binding protein Jsn1	11.04	RNA processing		0.00035404	0.012569
NCU07779	NCU07779T0	ccr4	glucose-repressible alcohol dehydrogenase transcriptional effector	11.04	RNA processing		0.00035404	0.012569
NCU07779	NCU07779T1	ccr4	glucose-repressible alcohol dehydrogenase transcriptional effector	11.04	RNA processing		0.00035404	0.012569
NCU07866	NCU07866T0		DEAD helicase superfamily protein	11.04	RNA processing		0.00035404	0.012569
NCU07889	NCU07889T0	rnp-5	hypothetical protein	11.04	RNA processing		0.00035404	0.012569
NCU08945	NCU08945T0		RNA exonuclease 3	11.04	RNA processing		0.00035404	0.012569
NCU16560	NCU16560T0		hypothetical protein, variant 1	11.04	RNA processing		0.00035404	0.012569
NCU16560	NCU16560T1		hypothetical protein, variant 1	11.04	RNA processing		0.00035404	0.012569
NCU16560	NCU16560T2		hypothetical protein, variant 1	11.04	RNA processing		0.00035404	0.012569
NCU00199	NCU00199T0	nup-1	hypothetical protein	20.01.21	RNA transport		0.00044071	0.013882
NCU00415	NCU00415T0		hypothetical protein	20.01.21	RNA transport		0.00044071	0.013882
NCU01440	NCU01440T0		myosin-2	20.01.21	RNA transport		0.00044071	0.013882
NCU01702	NCU01702T0	nup-7	nuclear pore protein	20.01.21	RNA transport		0.00044071	0.013882
NCU01820	NCU01820T0	rbg-42	exportin-1	20.01.21	RNA transport		0.00044071	0.013882
NCU02404	NCU02404T0		RNP domain-containing protein	20.01.21	RNA transport		0.00044071	0.013882
NCU02404	NCU02404T1		RNP domain-containing protein	20.01.21	RNA transport		0.00044071	0.013882
NCU02404	NCU02404T2		RNP domain-containing protein	20.01.21	RNA transport		0.00044071	0.013882
NCU02404	NCU02404T3		RNP domain-containing protein	20.01.21	RNA transport		0.00044071	0.013882
NCU03363	NCU03363T0	frh	FRQ-interacting RNA helicase	20.01.21	RNA transport		0.00044071	0.013882
NCU03897	NCU03897T0		RNA binding effector protein Scp160	20.01.21	RNA transport		0.00044071	0.013882
NCU03897	NCU03897T1		RNA binding effector protein Scp160	20.01.21	RNA transport		0.00044071	0.013882
NCU04799	NCU04799T0	pabp	polyadenylate-binding protein	20.01.21	RNA transport		0.00044071	0.013882
NCU06821	NCU06821T0		CRO1 protein	20.01.21	RNA transport		0.00044071	0.013882
NCU07574	NCU07574T0		hypothetical protein	20.01.21	RNA transport		0.00044071	0.013882
NCU01589	NCU01589T0	hsp60	heat shock protein 60	32.01.05	heat shock response		0.00046925	0.013882
NCU02404	NCU02404T0		RNP domain-containing protein	32.01.05	heat shock response		0.00046925	0.013882
NCU02404	NCU02404T1		RNP domain-containing protein	32.01.05	heat shock response		0.00046925	0.013882
NCU02404	NCU02404T2		RNP domain-containing protein	32.01.05	heat shock response		0.00046925	0.013882
NCU02404	NCU02404T3		RNP domain-containing protein	32.01.05	heat shock response		0.00046925	0.013882
NCU02614	NCU02614T0	nup-13	peptidyl-prolyl cis-trans isomerase H	32.01.05	heat shock response		0.00046925	0.013882
NCU05269	NCU05269T0	hsp88	heat shock protein 88	32.01.05	heat shock response		0.00046925	0.013882
NCU05269	NCU05269T1	hsp88	heat shock protein 88	32.01.05	heat shock response		0.00046925	0.013882
NCU08512	NCU08512T0	hsf-1	hypothetical protein	32.01.05	heat shock response		0.00046925	0.013882
NCU08693	NCU08693T0	hsp70-5	heat shock protein 70-5	32.01.05	heat shock response		0.00046925	0.013882
NCU09485	NCU09485T0	hsp70-6	chaperone dnaK	32.01.05	heat shock response		0.00046925	0.013882
NCU00230	NCU00230T0	prk-4	protein kinase lkh1	30.01.05.01.06	serine/threonine kinase		0.00062568	0.017086
NCU01498	NCU01498T0	prk-8	serine/threonine-protein kinase MAK	30.01.05.01.06	serine/threonine kinase		0.00062568	0.017086
NCU03071	NCU03071T0	os-4	MAP kinase kinase kinase SskB	30.01.05.01.06	serine/threonine kinase		0.00062568	0.017086
NCU03894	NCU03894T0	stk-4	serine/threonine-protein kinase ste-20	30.01.05.01.06	serine/threonine kinase		0.00062568	0.017086
NCU03894	NCU03894T1	stk-4	serine/threonine-protein kinase ste-20	30.01.05.01.06	serine/threonine kinase		0.00062568	0.017086
NCU03894	NCU03894T2	stk-4	serine/threonine-protein kinase ste-20	30.01.05.01.06	serine/threonine kinase		0.00062568	0.017086
NCU04612	NCU04612T0	ste7	mitogen activated protein kinase kinase 2	30.01.05.01.06	serine/threonine kinase		0.00062568	0.017086
NCU04612	NCU04612T1	ste7	mitogen activated protein kinase kinase 2	30.01.05.01.06	serine/threonine kinase		0.00062568	0.017086
NCU06182	NCU06182T0	nrc-1	nonrepressor of conidiation-1	30.01.05.01.06	serine/threonine kinase		0.00062568	0.017086
NCU06249	NCU06249T0		serine/threonine protein kinase	30.01.05.01.06	serine/threonine kinase		0.00062568	0.017086
NCU07872	NCU07872T0	prk-2	protein kinase Yak1	30.01.05.01.06	serine/threonine kinase		0.00062568	0.017086
NCU08177	NCU08177T0		protein kinase	30.01.05.01.06	serine/threonine kinase		0.00062568	0.017086
NCU08177	NCU08177T1		protein kinase	30.01.05.01.06	serine/threonine kinase		0.00062568	0.017086
NCU09258	NCU09258T0	cdc5	serine/threonine protein kinase	30.01.05.01.06	serine/threonine kinase		0.00062568	0.017086
NCU00668	NCU00668T0		rho guanyl nucleotide exchange factor	18.02.03	guanyl-nucleotide exchange factor (GEF)		0.00083658	0.021213
NCU01465	NCU01465T0		hypothetical protein	18.02.03	guanyl-nucleotide exchange factor (GEF)		0.00083658	0.021213
NCU01465	NCU01465T1		hypothetical protein	18.02.03	guanyl-nucleotide exchange factor (GEF)		0.00083658	0.021213
NCU01465	NCU01465T2		hypothetical protein	18.02.03	guanyl-nucleotide exchange factor (GEF)		0.00083658	0.021213
NCU01465	NCU01465T3		hypothetical protein	18.02.03	guanyl-nucleotide exchange factor (GEF)		0.00083658	0.021213
NCU02347	NCU02347T0		Sec7 domain-containing protein	18.02.03	guanyl-nucleotide exchange factor (GEF)		0.00083658	0.021213
NCU06774	NCU06774T0		intracellular protein transporter	18.02.03	guanyl-nucleotide exchange factor (GEF)		0.00083658	0.021213
NCU08952	NCU08952T0		translation regulator GCD7	18.02.03	guanyl-nucleotide exchange factor (GEF)		0.00083658	0.021213
NCU01498	NCU01498T0	prk-8	serine/threonine-protein kinase MAK	16.17.07	magnesium binding		0.00094851	0.022448
NCU01654	NCU01654T0		long-chain-fatty-acid-CoA ligase 1	16.17.07	magnesium binding		0.00094851	0.022448
NCU03071	NCU03071T0	os-4	MAP kinase kinase kinase SskB	16.17.07	magnesium binding		0.00094851	0.022448
NCU03292	NCU03292T0	pmr-1	calcium-transporting ATPase type 2C member 1	16.17.07	magnesium binding		0.00094851	0.022448
NCU03305	NCU03305T0	nca-1	calcium P-type ATPase-1	16.17.07	magnesium binding		0.00094851	0.022448
NCU03818	NCU03818T0	trm-10	phospholipid-translocating P-type ATPase	16.17.07	magnesium binding		0.00094851	0.022448
NCU03894	NCU03894T0	stk-4	serine/threonine-protein kinase ste-20	16.17.07	magnesium binding		0.00094851	0.022448
NCU03894	NCU03894T1	stk-4	serine/threonine-protein kinase ste-20	16.17.07	magnesium binding		0.00094851	0.022448
NCU03894	NCU03894T2	stk-4	serine/threonine-protein kinase ste-20	16.17.07	magnesium binding		0.00094851	0.022448
NCU06182	NCU06182T0	nrc-1	nonrepressor of conidiation-1	16.17.07	magnesium binding		0.00094851	0.022448
NCU07443	NCU07443T0	trm-48	phospholipid-translocating P-type ATPase domain-containing protein	16.17.07	magnesium binding		0.00094851	0.022448
NCU07779	NCU07779T0	ccr4	glucose-repressible alcohol dehydrogenase transcriptional effector	16.17.07	magnesium binding		0.00094851	0.022448
NCU07779	NCU07779T1	ccr4	glucose-repressible alcohol dehydrogenase transcriptional effector	16.17.07	magnesium binding		0.00094851	0.022448
NCU07982	NCU07982T0	als	acetolactate synthase	16.17.07	magnesium binding		0.00094851	0.022448
NCU07982	NCU07982T1	als	acetolactate synthase	16.17.07	magnesium binding		0.00094851	0.022448
NCU08177	NCU08177T0		protein kinase	16.17.07	magnesium binding		0.00094851	0.022448
NCU08177	NCU08177T1		protein kinase	16.17.07	magnesium binding		0.00094851	0.022448
NCU00019	NCU00019T0		FKH1	10.01.09.05	DNA conformation modification (e.g. chromatin)		0.0010698	0.022771
NCU00164	NCU00164T0	crf4-2	DDT domain-containing protein	10.01.09.05	DNA conformation modification (e.g. chromatin)		0.0010698	0.022771
NCU00388	NCU00388T0		hypothetical protein	10.01.09.05	DNA conformation modification (e.g. chromatin)		0.0010698	0.022771
NCU01238	NCU01238T0		PHD transcription factor	10.01.09.05	DNA conformation modification (e.g. chromatin)		0.0010698	0.022771
NCU01345	NCU01345T0	asl-1	ascospore lethal-1	10.01.09.05	DNA conformation modification (e.g. chromatin)		0.0010698	0.022771
NCU01345	NCU01345T1	asl-1	ascospore lethal-1	10.01.09.05	DNA conformation modification (e.g. chromatin)		0.0010698	0.022771
NCU01362	NCU01362T0		INO80 chromatin remodeling complex	10.01.09.05	DNA conformation modification (e.g. chromatin)		0.0010698	0.022771
NCU01422	NCU01422T0	mbf1	multiprotein-bridging factor 1	10.01.09.05	DNA conformation modification (e.g. chromatin)		0.0010698	0.022771
NCU01722	NCU01722T0		hypothetical protein	10.01.09.05	DNA conformation modification (e.g. chromatin)		0.0010698	0.022771
NCU01722	NCU01722T1		hypothetical protein	10.01.09.05	DNA conformation modification (e.g. chromatin)		0.0010698	0.022771
NCU01932	NCU01932T0	set-3	hypothetical protein	10.01.09.05	DNA conformation modification (e.g. chromatin)		0.0010698	0.022771
NCU02276	NCU02276T0	bdp-2	transcriptional activator spt7	10.01.09.05	DNA conformation modification (e.g. chromatin)		0.0010698	0.022771
NCU02578	NCU02578T0	sin3	paired amphipathic helix protein Sin3a	10.01.09.05	DNA conformation modification (e.g. chromatin)		0.0010698	0.022771
NCU02578	NCU02578T1	sin3	paired amphipathic helix protein Sin3a	10.01.09.05	DNA conformation modification (e.g. chromatin)		0.0010698	0.022771
NCU03064	NCU03064T0		RSC complex subunit Rsc7	10.01.09.05	DNA conformation modification (e.g. chromatin)		0.0010698	0.022771
NCU03064	NCU03064T1		RSC complex subunit Rsc7	10.01.09.05	DNA conformation modification (e.g. chromatin)		0.0010698	0.022771
NCU03461	NCU03461T0		hypothetical protein	10.01.09.05	DNA conformation modification (e.g. chromatin)		0.0010698	0.022771
NCU04523	NCU04523T0		hypothetical protein	10.01.09.05	DNA conformation modification (e.g. chromatin)		0.0010698	0.022771
NCU04786	NCU04786T0		SNF2 family helicase/ATPase	10.01.09.05	DNA conformation modification (e.g. chromatin)		0.0010698	0.022771
NCU05389	NCU05389T0	cpr-6	hypothetical protein	10.01.09.05	DNA conformation modification (e.g. chromatin)		0.0010698	0.022771
NCU06249	NCU06249T0		serine/threonine protein kinase	10.01.09.05	DNA conformation modification (e.g. chromatin)		0.0010698	0.022771
NCU06488	NCU06488T0	crf3-1	SNF2-family ATP dependent chromatin remodeling factor snf21	10.01.09.05	DNA conformation modification (e.g. chromatin)		0.0010698	0.022771
NCU07018	NCU07018T0	hda-4	histone deacetylase HosB	10.01.09.05	DNA conformation modification (e.g. chromatin)		0.0010698	0.022771
NCU07383	NCU07383T0		transcriptional regulator Ngg1	10.01.09.05	DNA conformation modification (e.g. chromatin)		0.0010698	0.022771
NCU07544	NCU07544T0	upl-1	ubiquitin ligase BRE1	10.01.09.05	DNA conformation modification (e.g. chromatin)		0.0010698	0.022771
NCU07544	NCU07544T1	upl-1	ubiquitin ligase BRE1	10.01.09.05	DNA conformation modification (e.g. chromatin)		0.0010698	0.022771
NCU07779	NCU07779T0	ccr4	glucose-repressible alcohol dehydrogenase transcriptional effector	10.01.09.05	DNA conformation modification (e.g. chromatin)		0.0010698	0.022771
NCU07779	NCU07779T1	ccr4	glucose-repressible alcohol dehydrogenase transcriptional effector	10.01.09.05	DNA conformation modification (e.g. chromatin)		0.0010698	0.022771
NCU07872	NCU07872T0	prk-2	protein kinase Yak1	10.01.09.05	DNA conformation modification (e.g. chromatin)		0.0010698	0.022771
NCU08512	NCU08512T0	hsf-1	hypothetical protein	10.01.09.05	DNA conformation modification (e.g. chromatin)		0.0010698	0.022771
NCU08945	NCU08945T0		RNA exonuclease 3	10.01.09.05	DNA conformation modification (e.g. chromatin)		0.0010698	0.022771
NCU09208	NCU09208T0		transcription factor SPT8	10.01.09.05	DNA conformation modification (e.g. chromatin)		0.0010698	0.022771
NCU09846	NCU09846T0		hypothetical protein	10.01.09.05	DNA conformation modification (e.g. chromatin)		0.0010698	0.022771
NCU01345	NCU01345T0	asl-1	ascospore lethal-1	18.02.09	regulator of transcription factor		0.0010904	0.022771
NCU01345	NCU01345T1	asl-1	ascospore lethal-1	18.02.09	regulator of transcription factor		0.0010904	0.022771
NCU01422	NCU01422T0	mbf1	multiprotein-bridging factor 1	18.02.09	regulator of transcription factor		0.0010904	0.022771
NCU01932	NCU01932T0	set-3	hypothetical protein	18.02.09	regulator of transcription factor		0.0010904	0.022771
NCU02578	NCU02578T0	sin3	paired amphipathic helix protein Sin3a	18.02.09	regulator of transcription factor		0.0010904	0.022771
NCU02578	NCU02578T1	sin3	paired amphipathic helix protein Sin3a	18.02.09	regulator of transcription factor		0.0010904	0.022771
NCU03369	NCU03369T0		pirin	18.02.09	regulator of transcription factor		0.0010904	0.022771
NCU03855	NCU03855T0		CCR4-NOT transcription complex	18.02.09	regulator of transcription factor		0.0010904	0.022771
NCU03855	NCU03855T1		CCR4-NOT transcription complex	18.02.09	regulator of transcription factor		0.0010904	0.022771
NCU07018	NCU07018T0	hda-4	histone deacetylase HosB	18.02.09	regulator of transcription factor		0.0010904	0.022771
NCU07383	NCU07383T0		transcriptional regulator Ngg1	18.02.09	regulator of transcription factor		0.0010904	0.022771
NCU07872	NCU07872T0	prk-2	protein kinase Yak1	18.02.09	regulator of transcription factor		0.0010904	0.022771
NCU08512	NCU08512T0	hsf-1	hypothetical protein	18.02.09	regulator of transcription factor		0.0010904	0.022771
NCU09112	NCU09112T0		hypothetical protein	18.02.09	regulator of transcription factor		0.0010904	0.022771
NCU09208	NCU09208T0		transcription factor SPT8	18.02.09	regulator of transcription factor		0.0010904	0.022771
NCU00230	NCU00230T0	prk-4	protein kinase lkh1	30.01.05.01	protein kinase		0.0019169	0.037805
NCU01498	NCU01498T0	prk-8	serine/threonine-protein kinase MAK	30.01.05.01	protein kinase		0.0019169	0.037805
NCU03071	NCU03071T0	os-4	MAP kinase kinase kinase SskB	30.01.05.01	protein kinase		0.0019169	0.037805
NCU03523	NCU03523T0		serine/threonine protein kinase	30.01.05.01	protein kinase		0.0019169	0.037805
NCU05608	NCU05608T0	div-18	phosphatidylinositol 3-kinase tor2	30.01.05.01	protein kinase		0.0019169	0.037805
NCU06182	NCU06182T0	nrc-1	nonrepressor of conidiation-1	30.01.05.01	protein kinase		0.0019169	0.037805
NCU06240	NCU06240T0	pkac-1	protein kinase A catalytic subunit-1	30.01.05.01	protein kinase		0.0019169	0.037805
NCU08177	NCU08177T0		protein kinase	30.01.05.01	protein kinase		0.0019169	0.037805
NCU08177	NCU08177T1		protein kinase	30.01.05.01	protein kinase		0.0019169	0.037805
NCU15835	NCU15835T0		hypothetical protein, variant 2	30.01.05.01	protein kinase		0.0019169	0.037805
NCU15835	NCU15835T1		hypothetical protein, variant 2	30.01.05.01	protein kinase		0.0019169	0.037805
NCU15835	NCU15835T2		hypothetical protein, variant 2	30.01.05.01	protein kinase		0.0019169	0.037805
NCU00230	NCU00230T0	prk-4	protein kinase lkh1	14.07.03	modification by phosphorylation, dephosphorylation, autophosphorylation		0.002392	0.044692
NCU00939	NCU00939T0		hypothetical protein	14.07.03	modification by phosphorylation, dephosphorylation, autophosphorylation		0.002392	0.044692
NCU01498	NCU01498T0	prk-8	serine/threonine-protein kinase MAK	14.07.03	modification by phosphorylation, dephosphorylation, autophosphorylation		0.002392	0.044692
NCU03071	NCU03071T0	os-4	MAP kinase kinase kinase SskB	14.07.03	modification by phosphorylation, dephosphorylation, autophosphorylation		0.002392	0.044692
NCU03164	NCU03164T0		two-component system response regulator	14.07.03	modification by phosphorylation, dephosphorylation, autophosphorylation		0.002392	0.044692
NCU03426	NCU03426T0		pps1 dual specificty phosphatase	14.07.03	modification by phosphorylation, dephosphorylation, autophosphorylation		0.002392	0.044692
NCU03523	NCU03523T0		serine/threonine protein kinase	14.07.03	modification by phosphorylation, dephosphorylation, autophosphorylation		0.002392	0.044692
NCU03837	NCU03837T0		Snf1 kinase complex beta-subunit Gal83	14.07.03	modification by phosphorylation, dephosphorylation, autophosphorylation		0.002392	0.044692
NCU03894	NCU03894T0	stk-4	serine/threonine-protein kinase ste-20	14.07.03	modification by phosphorylation, dephosphorylation, autophosphorylation		0.002392	0.044692
NCU03894	NCU03894T1	stk-4	serine/threonine-protein kinase ste-20	14.07.03	modification by phosphorylation, dephosphorylation, autophosphorylation		0.002392	0.044692
NCU03894	NCU03894T2	stk-4	serine/threonine-protein kinase ste-20	14.07.03	modification by phosphorylation, dephosphorylation, autophosphorylation		0.002392	0.044692
NCU04612	NCU04612T0	ste7	mitogen activated protein kinase kinase 2	14.07.03	modification by phosphorylation, dephosphorylation, autophosphorylation		0.002392	0.044692
NCU04612	NCU04612T1	ste7	mitogen activated protein kinase kinase 2	14.07.03	modification by phosphorylation, dephosphorylation, autophosphorylation		0.002392	0.044692
NCU04755	NCU04755T0		protein kinase domain-containing protein ppk32	14.07.03	modification by phosphorylation, dephosphorylation, autophosphorylation		0.002392	0.044692
NCU05608	NCU05608T0	div-18	phosphatidylinositol 3-kinase tor2	14.07.03	modification by phosphorylation, dephosphorylation, autophosphorylation		0.002392	0.044692
NCU05972	NCU05972T0	nst-6	sporulation-specific protein 6	14.07.03	modification by phosphorylation, dephosphorylation, autophosphorylation		0.002392	0.044692
NCU06182	NCU06182T0	nrc-1	nonrepressor of conidiation-1	14.07.03	modification by phosphorylation, dephosphorylation, autophosphorylation		0.002392	0.044692
NCU06240	NCU06240T0	pkac-1	protein kinase A catalytic subunit-1	14.07.03	modification by phosphorylation, dephosphorylation, autophosphorylation		0.002392	0.044692
NCU06249	NCU06249T0		serine/threonine protein kinase	14.07.03	modification by phosphorylation, dephosphorylation, autophosphorylation		0.002392	0.044692
NCU06685	NCU06685T0		protein kinase	14.07.03	modification by phosphorylation, dephosphorylation, autophosphorylation		0.002392	0.044692
NCU06685	NCU06685T1		protein kinase	14.07.03	modification by phosphorylation, dephosphorylation, autophosphorylation		0.002392	0.044692
NCU06976	NCU06976T0	ro-1	dynein heavy chain	14.07.03	modification by phosphorylation, dephosphorylation, autophosphorylation		0.002392	0.044692
NCU06976	NCU06976T1	ro-1	dynein heavy chain	14.07.03	modification by phosphorylation, dephosphorylation, autophosphorylation		0.002392	0.044692
NCU07872	NCU07872T0	prk-2	protein kinase Yak1	14.07.03	modification by phosphorylation, dephosphorylation, autophosphorylation		0.002392	0.044692
NCU08177	NCU08177T0		protein kinase	14.07.03	modification by phosphorylation, dephosphorylation, autophosphorylation		0.002392	0.044692
NCU08177	NCU08177T1		protein kinase	14.07.03	modification by phosphorylation, dephosphorylation, autophosphorylation		0.002392	0.044692
NCU08689	NCU08689T0		polyphosphoinositide phosphatase Fig4	14.07.03	modification by phosphorylation, dephosphorylation, autophosphorylation		0.002392	0.044692
NCU09258	NCU09258T0	cdc5	serine/threonine protein kinase	14.07.03	modification by phosphorylation, dephosphorylation, autophosphorylation		0.002392	0.044692
NCU15835	NCU15835T0		hypothetical protein, variant 2	14.07.03	modification by phosphorylation, dephosphorylation, autophosphorylation		0.002392	0.044692
NCU15835	NCU15835T1		hypothetical protein, variant 2	14.07.03	modification by phosphorylation, dephosphorylation, autophosphorylation		0.002392	0.044692
NCU15835	NCU15835T2		hypothetical protein, variant 2	14.07.03	modification by phosphorylation, dephosphorylation, autophosphorylation		0.002392	0.044692

## Sheet: KEGG
KEGG pathway analysis of the third harmonic genes in the WT N. crassa
Pathway ID	Pathway name	Number of genes in pathway	Third harmonic genes in pathway	P-value
path:ncr03018	RNA degradation	50	12	5.13651e-05
path:ncr04011	MAPK signaling pathway - yeast	54	10	0.00190301
path:ncr00020	Citrate cycle (TCA cycle)	26	6	0.00501511
path:ncr03013	RNA transport	88	11	0.0234983
path:ncr04141	Protein processing in endoplasmic reticulum	72	9	0.038407
path:ncr01210	2-Oxocarboxylic acid metabolism	32	5	0.0499693
